# Supplementary material for: Integration of cooperative and opposing molecular programs drives learning-associated behavioral plasticity
Source: PLoS Genet. 2023 Mar 27;19(3):e1010650. doi: 10.1371/journal.pgen.1010650 (PMC10079226; doi:10.1371/journal.pgen.1010650)
Supplement: S1 Table — (XLSX) [file pgen.1010650.s006.xlsx]

## Sheet: RawData_MAP_Mapping_Cleaned_Rev
roi_name	ap2s1_210624_Hab_Mutants_over_Hab_Siblings_NegativeSignalResults.csv	ap2s1_210624_Hab_Mutants_over_Hab_Siblings_PositiveSignalResults.csv	ap2s1_210624_NoStimuli_Mutants_over_NoStimuli_Siblings_NegativeSignalResults.csv	ap2s1_210624_NoStimuli_Mutants_over_NoStimuli_Siblings_PositiveSignalResults.csv	ap2s1_210708_Hab_Mutants_over_Hab_Siblings_NegativeSignalResults.csv	ap2s1_210708_Hab_Mutants_over_Hab_Siblings_PositiveSignalResults.csv	ap2s1_210708_NoStim_Mutants_over_NoStim_Siblings_NegativeSignalResults.csv	ap2s1_210708_NoStim_Mutants_over_NoStim_Siblings_PositiveSignalResults.csv	ap2s1_210708_Taps1_Mutants_over_Taps1_Siblings_NegativeSignalResults.csv	ap2s1_210708_Taps1_Mutants_over_Taps1_Siblings_PositiveSignalResults.csv	ap2s1_210708_Taps2_Mutants_over_Taps2_Siblings_NegativeSignalResults.csv	ap2s1_210708_Taps2_Mutants_over_Taps2_Siblings_PositiveSignalResults.csv	ap2s1_220825_mut_hab_over_ap2s1_sibs_hab_NegativeSignalResults.csv	ap2s1_220825_mut_hab_over_ap2s1_sibs_hab_PositiveSignalResults.csv	ap2s1_220924_Hab_Mutants_over_Hab_Siblings_NegativeSignalResults.csv	ap2s1_220924_Hab_Mutants_over_Hab_Siblings_PositiveSignalResults.csv	ap2s1_221016_Hab_Mutants_over_Hab_Siblings_NegativeSignalResults.csv	ap2s1_221016_Hab_Mutants_over_Hab_Siblings_PositiveSignalResults.csv	ap2s1_221017_Hab_Mutants_over_Hab_Siblings_NegativeSignalResults.csv	ap2s1_221017_Hab_Mutants_over_Hab_Siblings_PositiveSignalResults.csv	Butaclamol_210716_Hab_Butaclamol_over_Hab_DMSO_NegativeSignalResults.csv	Butaclamol_210716_Hab_Butaclamol_over_Hab_DMSO_PositiveSignalResults.csv	Butaclamol_210716_NoStim_Butaclamol_over_NoStim_DMSO_NegativeSignalResults.csv	Butaclamol_210716_NoStim_Butaclamol_over_NoStim_DMSO_PositiveSignalResults.csv	Butaclamol_210722_Hab_Butaclamol_over_Hab_DMSO_NegativeSignalResults.csv	Butaclamol_210722_Hab_Butaclamol_over_Hab_DMSO_PositiveSignalResults.csv	Butaclamol_210722_NoStim_Butaclamol_over_NoStim_DMSO_NegativeSignalResults.csv	Butaclamol_210722_NoStim_Butaclamol_over_NoStim_DMSO_PositiveSignalResults.csv	Butaclamol_210722_Taps_Butaclamol_over_Taps_DMSO_NegativeSignalResults.csv	Butaclamol_210722_Taps_Butaclamol_over_Taps_DMSO_PositiveSignalResults.csv	Butaclamol_210805_Taps_Butaclamol_over_Taps_DMSO_NegativeSignalResults.csv	Butaclamol_210805_Taps_Butaclamol_over_Taps_DMSO_PositiveSignalResults.csv	cacna2d3_210316_Hab_Mutants_over_Hab_Sibs_NegativeSignalResults.csv	cacna2d3_210316_Hab_Mutants_over_Hab_Sibs_PositiveSignalResults.csv	cacna2d3_210316_NoStim_Mutants_over_NoStim_sibs_NegativeSignalResults.csv	cacna2d3_210316_NoStim_Mutants_over_NoStim_Sibs_PositiveSignalResults.csv	cacna2d3_210316_Taps_Mutants_over_Taps_Siblings_NegativeSignalResults.csv	cacna2d3_210316_Taps_Mutants_over_Taps_Siblings_PositiveSignalResults.csv	cacna2d3_210603_Hab_Mutants_over_Hab_Siblings_NegativeSignalResults.csv	cacna2d3_210603_Hab_Mutants_over_Hab_Siblings_PositiveSignalResults.csv	cacna2d3_210603_NoStimuli_Mutants_over_NoStimuli_Siblings_NegativeSignalResults.csv	cacna2d3_210603_NoStimuli_Mutants_over_NoStimuli_Siblings_PositiveSignalResults.csv	cacna2d3_210617_Taps_Mutants_over_Taps_Siblings_NegativeSignalResults.csv	cacna2d3_210617_Taps_Mutants_over_Taps_Siblings_PositiveSignalResults.csv	hip14_210223_HabMutants_over_HabSiblings_NegativeSignalResults.csv	hip14_210223_HabMutants_over_HabSiblings_PositiveSignalResults.csv	hip14_210223_NoStim_Muts_over_NoStim_Siblings_PositiveSignalResults.csv	hip14_210223_Taps_Mutants_over_Taps_Siblings_PositiveSignalResults.csv	hip14_210228_NoStim_Mutants_over_NoStim_Siblings_NegativeSignalResults.csv
Diencephalon -	5043.76	87.9705	5285.2	118.631	303.654	50.4272	4893.15	98.4952	7795.43	3.5267	7061.2	17.9028	5257.3	1.6944	1628.04	411.35	2603.04	294.375	3065.29	152.45	5343.82	2.5658	2809.29	3.0513	1807.45	487.352	7889.76	6.042	5064.74	17.6086	574.395	342.56	0	0	0	0.011607	0	0	0.52836	4.6892	0.44857	0.95538	6.7141	0.31517	0.2284	16521.7	24660.8	22018.5	0.81262
Diencephalon - Anterior group of the posterior tubercular vmat2 neurons	31607.5	0	26428	0	0	0	27686.8	0	43417.1	0	38692.7	0	2731.88	0	0	0	15239.4	0	13545.9	0	2600.61	0	1690.66	0	8977.59	0	13740.2	0	11921.3	0	0	0	0	0	0	0	0	0	0	0	0	0	0	0	0	0	16067.3	42474.1	0
Diencephalon - Anterior preoptic dopaminergic cluster	125.656	0	0	0	0	0	0	0	0	0	65.3456	0	0	0	0	0	304.701	0	3407.02	0	14003.9	0	6057.58	0	1628.35	0	24853.6	0	17336.2	0	4176.91	0	0	0	0	0	0	0	0	0	0	0	0	0	0	18825.8	18136.5	7414.27	0
Diencephalon - Anterior pretectum cluster of vmat2 Neurons	12807.9	0	20892.6	0	225.229	0	17867.3	0	26631	0	22222.6	0	20696.9	0	7294.45	0.58831	8431.05	33.6183	9110.47	6.2924	13285.3	0	2805.11	0	1159.55	0	12820.8	0	2276.19	0	0	0	0	0	0	0	0	0	0	0	0	0.9781	0	0	0	1088.41	25124.7	1517.82	0
Diencephalon - Caudal Hypothalamus	11493.9	0	7175.76	0	800.932	0	2574.19	0	12026	0	13583.6	0	2298.91	0	0	0	85.2895	0	557.503	0	22.0795	0	81.2025	0	2.1732	2134.63	2872.59	0	1718.3	0	1.6951	1116.04	0	0	0	0	0	0	0	1.6834	0	0	0	0	0	13145.7	6731.06	11738.2	0
Diencephalon - Diffuse Nucleus of the Intermediate Hypothalamus	6050.8	26.0407	4903.33	61.4596	3361.24	0.42161	1983.04	208.323	3374.07	0	3065.31	0	3679.74	0	4285.37	19.4881	1883.27	178.649	5096.69	611.173	8598.46	0	9014.58	0	9392.19	4.6128	19567.6	0	17768.6	0	4946.56	0	0	0	0	0	0	0	0	0	1.9077	0	156.812	0	0	22116.7	19153.8	15638.2	0
Diencephalon - Dopaminergic Cluster 1 - ventral thalamic and periventricular posterior tubercular DA neurons	6510.79	0	13633.5	0	0	0	13493.1	0	22125.1	0	10874.3	0	3797.75	0	1414.84	0	9390.14	0	8892.84	0	2307.99	1.0829	1389.76	0	1742.06	165.849	9098.67	0	2896.17	0	0	155.63	0	0	0	0	0	0	0	0	0	0	0	0	0	14055.8	42914.4	37493.8	0
Diencephalon - Dopaminergic Cluster 2 - posterior tuberculum	13379.2	0	21642.5	0	0	0	14678.5	0	27428.2	0	12353	0	4332.98	0	0	0	1179	0	2721.47	0	11212.3	0	4910.14	0	7835.97	0	23017.6	0	15181.9	0	0	0	0	0	0	0	0	0	0	0	0	0	0	0	0	19161.9	31305.4	46124.9	0
Diencephalon - Dopaminergic Cluster 3 - hypothalamus	26601.3	0	18655.2	0	0	0	25671.1	0	36893.9	0	23649.2	0	26.377	0	1638.89	0	14342.3	0	14496.6	0	2894.87	0	500.903	0	5670.63	0	7849.77	0	5385.54	0	43.7817	0	0	0	0	0	0	0	0	0	0	0	0	0	0	1789.27	1567.94	58379.8	0
Diencephalon - Dopaminergic Cluster 4/5 - posterior tuberculum and hypothalamus	153.376	0	194.284	0	0	0	2653.54	0	945.362	0	3428.9	0	7386.29	0	0	0	0	0	0	0	10168.1	0	3234.98	0	2610.53	0	5485.41	0	11146.6	0	281.88	0	0	0	0	0	0	0	0	0	0	0	0	0	0	13903.8	35584.5	58688.9	0
Diencephalon - Dopaminergic Cluster 6 - hypothalamus	6631.76	0	5092.11	0	0	0	2823.11	0	11324.3	0	27757.1	0	3176.64	0	0	0	493.816	0	27.1842	0	9599.57	0	1906.02	0	0	0	11396.8	0	15142.9	0	0	0	0	0	0	0	0	0	0	0	0	0	0	0	0	22224.1	46983.9	64214.3	0
Diencephalon - Dopaminergic Cluster 7 - Caudal Hypothalamus	13688.3	0	7713.47	0	440.743	0	3115.36	0	13771.6	0	24821.1	0	9730.97	0	0	0	13.0846	0	795.691	0	1.7873	0	42.0776	0	0	1601.31	4198.53	0	2276.1	0	0	78.3813	0	0	0	0	0	0	0	2.1122	0	0	0	0	0	48146.1	24710.1	46813.8	0
Diencephalon - Dorsal Thalamus	20753.6	0	25700.6	0	68.5877	0	18862.3	0	30070.8	0	22428.5	0	18033.6	0	8746.52	0	10584.5	0.21446	12345.7	0	16747.9	0	4911.46	0	4149.25	0	17970.4	0	8407.59	0	4.2225	0	0	0	0	0	0	0	0	0	0	0	0	0	0	6099.13	29004.5	4512.22	0
Diencephalon - Eminentia Thalami	0	0	0	1697.41	0	0	0	5.7564	12.302	0	39.3807	0	641.178	119.942	0	6.4715	0	579.996	419.925	0	14707.6	0	11166.1	0	3788.41	15.0999	18426.1	0	15217.7	0	1534.51	1127.11	0	0	0	0	0	0	0	0	0	0	0	0	0	28145.3	45331.1	40059.2	0
Diencephalon - Habenula	0	126.271	14.7855	1228.29	5.7881	667.529	136.097	133.885	311.582	0	0	9.4685	4577.66	4.1697	0.80581	1395.04	0	2393.53	52.7745	939.6	21704.6	0	13210.9	0	1935.83	66.4601	16868.3	0	8077.88	0	3716.58	0.66142	0	0	0	0	0	0	0	0.56656	0	11.8535	0	0	87.4627	1624.74	7554.53	105.111	24.9044
Diencephalon - Hypothalamus - Caudal Hypothalamus Neural Cluster	8757.94	0	4317.63	0	604.24	0	783.86	0	9342.88	0	9716.88	0	23.8081	0	0	0	78.2892	0	613.869	0	7.5157	0	72.9119	0	0.50031	2359.91	2278.87	0	1536.59	0	0	1133.77	0	0	0	0	0	0	0	1.7699	0	0	0	0	0	4358.23	1548.25	4889.2	0
Diencephalon - Hypothalamus - Intermediate Hypothalamus Neural Cluster	7082.17	0	1669.44	0	0	0	6187	0	8804.29	0	15890.9	0	3302.04	0	547.634	0	2071.71	0	5127.69	0	21.3669	0	4.404	0	0	18.2261	369.376	0	948.439	0	0	0	0	0	0	0	0	0	0	0	0	3.5439	0	0	0	24482.6	11048.4	18162.1	0
Diencephalon - Hypothalamus 6.7FRhcrtR-Gal4 cluster 1	9646.05	0	18948.1	0	0	0	15539	0	26256.7	0	14444.7	0	13700.4	0	6072.23	0	7390.8	0	10293.7	0	8751.31	0	2322.42	0	4450.5	0	13524.2	0	9144.62	0	3.3151	0	0	0	0	0	0	0	0	0	0	0	0	0	0	16563.6	38411.4	36707.1	0
Diencephalon - Hypothalamus 6.7FRhcrtR-Gal4 cluster 2	30095.9	0	31899	0	0	0	24368.1	0	40086.1	0	39174.5	0	15603.1	0	2551.1	0	11327.7	0	16187.2	0	7797.87	0	241.513	0	2878.76	0	15159.2	0	5219.99	0	10.804	0	0	0	0	0	0	0	0	25.8797	0	0	0	0	0	24.5088	22759.9	10131.9	0
Diencephalon - Hypothalamus Gad1b Cluster 1	976.211	17.8404	185.801	0	16.0551	34.3005	13.4036	0	626.236	54.8501	43.7666	0	18842.6	0	0	124.734	2.8842	3.2264	100.268	0	3469.15	0	2536.62	0	640.789	399.063	2314.79	0	1953.03	0	651.83	0	0	0	0	0	0	0	0	0	21.6374	0	1.4302	0	0	25760.6	35731.1	44066.1	0
Diencephalon - Hypothalamus Gad1b Cluster 2	0	0	0	0	0	0	65.4827	0	72.1058	0	0	0	0	0	0	50.3804	0	89.8969	0	0	0	0	21.2427	0	0	0	743.036	0	82.6729	0	0	0	0	0	0	0	0	0	0	0	0	0	0	0	0	51393.2	46998.5	65535	0
Diencephalon - Hypothalamus Gad1b Cluster 3 Sparse	11.2509	4374.5	184.646	2837.99	0	276.938	0	4545.95	19.2737	483.098	13.3364	1805.71	105.544	0	0	0	0	2.5187	3.3442	157.698	2.9297	0	1384.99	0	576.285	0	6269.46	0	1682.18	0	47.3955	28.6431	0	0	0	0	0	0	7.9285	0	0	0	0	0	0	8724.83	7731.12	7614.83	0
Diencephalon - Hypothalamus Hcrt Neurons	19312.7	0	21519.1	0	0	0	21552.7	0	30195.7	0	20445	0	349.716	0	140.812	0	6308.23	0	4963.39	0	4461.73	0	2498.29	0	6987.14	0	13113.2	0	9831.72	0	70.3711	0	0	0	0	0	0	0	0	0	0	0	0	0	0	11010.6	17509.3	60931.7	0
Diencephalon - Hypothalamus Olig2 cluster	9.8941	41.23	149.495	7.0095	0	10.8336	0	2355.76	146.908	0	0	124.752	0	0	0	0	0	0	0	0	0	0	131.24	0	267.122	0	268.509	0	36.4455	0	0	98.3144	0	0	0	0	0	0	0	0	0	0	0	0	0	0	330.359	0	0
Diencephalon - Hypothalamus Olig2 cluster 2	1890.49	0	1027.61	0	0	0	11110.8	0	13746.9	0	28969.3	0	0	0	0	0	335.991	0	571.708	0	103.854	0	13.3804	0	0	0	650.614	0	1079.88	0	0	0	0	0	0	0	0	0	0	0	0	0	0	0	0	50724.2	15098.2	35442.2	0
Diencephalon - Hypothalamus Qrfp neuron cluster	2312.16	0	10107.9	0	0	0	9782.77	0	9000.64	0	2249.01	0	192.901	0	3.0776	66.3922	651.071	0	301.847	0	1241.16	0	614.728	0	923.62	0	4016.31	0	1719.81	0	0	0	0	0	0	0	0	0	0	0	0	0	0	0	0	38966.8	35919.4	63452.9	0
Diencephalon - Hypothalamus Vglut2 Cluster 1	6382.69	0	1415.83	0	0	0	5936.45	0	7.2991	0	19601.8	0	632.385	0	11.4258	0	594.434	0	1362.08	0	2370.08	0	729.409	0	2129.18	0	631.436	0	5250.07	0	9.6742	637.33	0	0	0	0	0	0	0	0	0	0	0	0	0	9503.51	31250.3	49128	0
Diencephalon - Hypothalamus Vglut2 Cluster 2	395.955	0	119.29	0	39.6196	0	1.6743	0	695.501	0	20.0631	0	19046.1	0	0	0	0	0	14.057	0	564.947	0	450.45	0	0	1775.35	7.5206	0	736.766	0	12.7417	0	0	0	0	0	0	0	0	0	0	2.3738	34.7452	0	0	31914.5	48064.7	53336.6	0
Diencephalon - Hypothalamus Vglut2 Cluster 3	1210.94	58.5429	2293.23	117.449	1161.44	3.2877	142.851	404.099	1381.37	0	327.601	1.1446	81.475	0	2971.35	42.7711	229.22	517.922	3159.92	1325.93	2852.75	0	5052.59	0	7632.89	0	20807	0	12115.2	0	3159.42	0	0	0	0	0	0	0	0	14.5506	3.747	0	0.95996	0	0	26077	16194.2	7046.15	0
Diencephalon - Hypothalamus Vglut2 Cluster 4	9783.34	0	0	0	0	0	1516.27	0	3567.15	0	4359.54	0	0	0	0	0	0	0	3097.98	0	0	0	85.4282	0	0	10.0321	6853.16	0	4572.42	0	0	0	0	0	0	0	0	0	0	0	0	0	0	0	0	9025.97	250.187	0	0
Diencephalon - Hypothalamus Vglut2 Cluster 5	11375	0	2274.08	0	0	0	2590.77	0	5904.99	0	12083.3	0	253.4	0	0	0	39.9739	0	560.076	0	758.155	0	970.455	0	33.0949	0	10173.3	0	7404.5	0	157.734	13.9494	0	0	0	0	0	0	0	0	0	0	0	0	0	10275.3	3492.24	6848.54	0
Diencephalon - Hypothalamus Vglut2 Cluster 6	7.7951	2791.84	236.3	2155.03	104.399	1131.15	2.5717	5131.3	15.2722	553.251	370.446	3315.35	8.7113	0	495.208	0	5.22	0	363.505	0	480.18	0	1327.18	0	2247.77	0	7009.35	0	6751.54	0	356.758	350.122	0	0	0	0	0	0	0	0	0	0	7.6088	0	0	4267.6	4775.41	1036.48	0
Diencephalon - Hypothalamus s1181t Cluster	7548.22	0	19491.2	0	0	0	15137.4	0	24030.5	0	6444.4	0	236.953	0	0	0	974.63	0	390.713	0	4982.31	0	422.137	0	1296.24	0	9625.35	0	4004.55	0	0	0	0	0	0	0	0	0	0	0	0	0	0	0	0	27518	29195.2	61462.8	0
Diencephalon - Hypothamic VentroLateral VMAT cluster	8.9831	8.5099	89.6431	1.3793	56.9387	6.7411	9.481	394.518	1604.61	0	206.957	31.5608	1254.54	0	0	0	0	0	0	0	9.0706	0	6.6946	0	68.0384	0	87.248	0	33.4694	0	0	227.918	0	0	0	0	0	0	0	0	0	0	0	0	0	0	244.016	106.775	0
Diencephalon - Intermediate Hypothalamus	3148.97	313.652	1868.29	167.792	699.852	23.2999	1876.86	390.977	2715.02	25.6645	5094.48	99.6997	5172.78	0	1342.69	27.2343	624.284	29.73	1764.74	88.0541	3443.27	0	2657.99	0.24175	2439.48	351.773	6153.73	20.4303	6351.58	45.2891	1073.59	130.612	0	0	0	0	0	0	1.9868	0.63544	1.6868	0.13024	24.5683	0.62904	0	17622.9	19793.2	26822.1	0
Diencephalon - Isl1 cluster 1	244.542	0	20.0649	0	0	0	0	0	132.431	0	0	0	8631.12	0	33.9327	0	289.852	0	2949.5	0	6305.48	0	138.608	0	0	0	11486.5	0	11509.6	0	0	0	0	0	0	0	0	0	0	0	0	0	0	0	0	9940.18	45841.5	23366.3	0
Diencephalon - Isl1 cluster 2	714.622	0	927.571	0	0	0	1159.69	0	7484.74	0	942.402	0	37.067	0	6.6688	34.3549	553.516	0	1031.18	0	0	0	0	0	0	92.9657	10.6932	0	0	0	0	357.97	0	0	0	0	0	0	0	0	0	0	0	0	0	45531	57609.7	55464.8	0
Diencephalon - Isl1 cluster 3	12059.8	0	24519.5	0	0	0	24413.5	0	32097.1	0	22818.5	0	12554.6	0	6443.78	0	18290.9	0	21316.6	0	9097.12	0	3963.91	0	4959.76	0	16244.7	0	7457.01	0	0	0	0	0	0	0	0	0	0	0	0	0	0	0	0	2143.35	35742.4	42013.2	0
Diencephalon - Left Habenula Vglut2 Cluster	0	322.057	0	1429.15	2.3686	905.422	181.003	190.54	54.7738	0	1.7482	0	4313.41	0	0	1429.56	0	3083.59	149.04	1484.25	23737.1	0	14378.2	0	2608.36	9.138	19569.8	0	11432.8	0	7917.5	0	0	0	0	0	0	0	0	0	0	11.8153	0	0	119.45	2175.54	7499.52	53.0977	135.231
Diencephalon - Medial vglut2 cluster	19343.4	0	21885.5	0	0	0	25651.9	0	30606.1	0	31845.3	0	9125.56	0	6910.98	0	19804	0	19481.8	0	4034.59	0	1371.1	0	5403.52	0	7076.63	0	5273.25	0	66.7145	0	0	0	0	0	0	0	0	0	0	0	0	0	0	344.326	23372.5	17395.7	0
Diencephalon - Migrated Area of the Pretectum (M1)	2306.02	0	8659.39	0	940.717	0	631.95	0	11554.5	0	312.226	0	13774.3	0	0	0	0	28.7432	0	0	3092.11	0	196.272	0	167.663	0	7743.94	0	2397.7	0	0	540.965	0	0	0	0	0	0	0	0	0	0	0	0	0	10682.1	38881.9	26591.4	0
Diencephalon - Migrated Posterior Tubercular Area (M2)	127.445	0	307.036	0	58.448	0	173.02	0	2022.54	0	46.6199	0	18575.9	0	0	10.2169	0	1.7356	0	0	256.114	0	81.7974	0	0	1307.81	651.12	0	95.8699	0	10.0839	0	0	0	0	0	0	0	0	0	0	1.0688	0	3.9222	0	29815.6	40017.7	51850.9	0
Diencephalon - Olig2 Band	24205.9	0	29897.7	0	904.126	0	27170	0	34302.9	0	32636.8	0	15185.7	0	13924.9	0	16568.6	0	16269	0	17502.1	0	4134.76	0	8735.59	0	22061.2	0	8277.99	0	9.3524	0	0	0	0	0	0	0	0	0	0	0.32068	0	0	0	3916	23971.6	5161.73	11.0579
Diencephalon - Olig2 Band 2	3835.68	1.8557	4554.38	499.702	0	0.66027	9177.35	0.35924	11695.9	0	6689.72	0	633.9	0.50599	1581.12	260.038	5869.23	404.862	4828.98	262.954	7810.6	0	4026.65	0.6729	2077.2	1.0675	12207.5	0	6628.79	0	132.414	52.5169	0	0	0	0	0	0	0	0	0	0	0	0	0	19006.9	36690.2	34469.8	0
Diencephalon - Optic Chiasm	6.0505	0	18.6235	0	0	0	0	0	693.932	0	420.496	0	0	0	0	0	0	0	0	0	0	0	0	0	0	5.4695	87.9072	0	0	0	0	327.832	0	0	0	0	0	0	0	0	0	0	0	0	0	0	1453.66	0	0
Diencephalon - Otpb Cluster 1	2021.59	0	7333.72	0	0	0	5909.08	0	8822.03	0	2949.57	0	3494.78	0	0	0	6.3708	0	74.5584	0	13561.9	0	1755.16	0	2353.74	0	8294.09	0	12002.1	0	155.554	0	0	0	0	0	0	0	0	0	0	0	0	0	0	6162.02	21169.2	46993.4	0
Diencephalon - Otpb Cluster 2	568.728	0	1698.63	46.8645	0	0	471.647	0	3840.88	0	386.153	0	161.085	44.636	17.7352	1.3421	515.807	1.8883	1405.55	0	4207.87	4.3581	957.48	271.671	1654.08	3412.8	4052.51	0	3085.65	0	243.253	896.235	0	0	0	0	0	0	0	0	0	0	0	0	0	19972	45669.7	26279.6	0
Diencephalon - Otpb Cluster 3	0	0	0	0	0	0	1.3269	0	5.7811	0	0	0	55.1553	0	0	524.556	3.6409	26.6718	548.137	0	4082.86	0	290.089	0	782.018	829.72	5708.54	0	5252.64	0	16.0653	47.2682	0	0	0	0	0	0	0	2.3616	0	0	0	0	0	34808.7	51520.2	41602	0
Diencephalon - Otpb Cluster 4	88.3561	0	1715.43	0	0	0	2683.96	0	9571.36	0	44.234	0	316.702	0	0	6.7517	19.168	0	0	0	1196.28	0	1113.23	0	61.1129	43.5005	4932.75	0	860.933	0	0	0	0	0	0	0	0	0	0	0	0	0	0	0	0	39433.6	51559	55401.9	0
Diencephalon - Oxtl Cluster 1 in Preoptic Area	2282.23	0	3719.89	246.675	0	0	1964.02	0	5966.58	0	1675.18	0	646.72	32.3733	113.273	42.365	1976.93	47.2694	2324.96	0	1413.78	2.4585	663.472	155.35	126.212	2109.93	2848.45	0	947.907	0	51.8844	541.389	0	0	0	0	0	0	0	0	0	0	0	0	0	22470.4	46758.5	31378.3	0
Diencephalon - Oxtl Cluster 2	0	0	0	0	0	0	0	0	0	0	0	0	177.424	0	0	2125.88	0	118.633	0	0	80.4762	0	0	0	0	0	0	0	0	0	0	0	0	0	0	0	0	0	0	89.6381	0	0	0	0	0	45128.1	56459.7	49916.8	0
Diencephalon - Oxtl Cluster 3	21774.1	0	21692.1	0	0	0	24701	0	38313.6	0	29763	0	8060.16	0	1454.59	0	10271.5	0	10046.5	0	6427.81	0	1120.99	0	7246.68	0	10565.7	0	10506.1	0	0	0	0	0	0	0	0	0	0	0	0	0	0	0	0	266.153	25949.8	30685.2	0
Diencephalon - Oxtl Cluster 4 - sparse in hypothalamus	1749.31	0	0	0	0	0	8294.64	0	415.467	0	15384.6	0	4521.84	0	0	0	0	0	0	0	10307.3	0	140.688	0	755.399	0	6102.54	0	19643.2	0	327.059	0	0	0	0	0	0	0	0	0	0	0	0	0	0	41528.3	56721	65412.1	0
Diencephalon - Oxtl Cluster 5	0	0	432.973	0	0	0	13834.3	0	5401.93	0	11405.5	0	4431.6	0	0	0	4290.27	0	4045.42	0	0	0	0	0	0	0	0	0	0	0	0	0	0	0	0	0	0	0	0	0	0	0	0	0	0	0	5225.23	6493.74	0
Diencephalon - Pineal	0	0	0	0	0	161.385	0	0	0	0	0	0	3696.45	0	0	0	0	237.027	0	4.0278	11519.5	0	1115.14	0	0	23.0835	3182.98	0	371.921	0	0	51.1002	0	0	0	0	0	0	0	0	0	0	0	0	0	0	7675.44	0	0
Diencephalon - Pineal Vmat2 cluster	0	0	0	29.9212	0	407.072	0	0	0	0	0	0	4627.9	0	0	249.497	0	53.3216	0	0	10555	0	2398.61	0	0	85.0288	1986.74	0	115.504	0	0	43.8509	0	0	0	0	0	0	0	0	0	0	0	0	0	91.2631	9474.22	0	0
Diencephalon - Pituitary	86.1856	0	10.9909	0	0	0	837.366	0	1255.3	0	4118.38	0	0	0	0	0	0	0	0	0	0	0	0	0	0	19.328	0	0	34.7916	0.61262	0	1936.98	0	0	0	0	0	0	0	0	0	0	0	0	0	531.407	0	0	0
Diencephalon - Posterior Tuberculum	12400.8	0	15907.1	0	0	0	19505.8	0	22934.7	0	17946.2	0	5925.34	0	3067.99	0	11809.1	0	11537.1	0	5128.24	0	2216.05	0	4313.57	0.52494	10930.5	0	6114.12	0	195.97	0	0	0	0	0	0	0	0	0	0	0	0	0	0	8941.39	25997.7	31886.9	0
Diencephalon - Postoptic Commissure	0	296.234	0	0	0	41.5088	20.3985	0	3.2218	0	0	0	0	0	0	52.9766	0	31.3072	0	453.532	0	246.823	0	29.5753	0	3435.79	0	0	0	0	0	340.66	0	0	0	0	0	0	0	0	0	0	0	7.6493	0	25954	36471.4	20021.4	0
Diencephalon - Preoptic Area	786.494	0.33446	959.233	13.931	0	0.16924	2063.24	0	3928.23	0	1178.74	0	146.862	43.8213	29.1561	356.674	904.573	15.591	1659.48	3.1458	6800.82	0.45351	5350.71	28.6474	2165.89	474.398	11048.5	0	8347.3	0	1381.17	113.463	0	0	0	0	0	0	0	0.4339	0	5.7599	0	0	0	22924.5	37521.6	28001.7	0
Diencephalon - Preoptic Otpb Cluster	367.654	3.5185	0	17.5908	0	0	0	0	8.6348	0	2.9796	0	0	0	0	3276.32	1.568	151.995	408.515	8.1253	11525.5	0	8460.19	0	2712.26	0	26766	0	19351.2	0	2584.41	0	0	0	0	0	0	0	0	0	0	9.451	0	0	0	11972.5	21929.4	4425.5	0
Diencephalon - Preoptic area Vglut2 cluster	235.711	0	0	0	0	0	0	0	389.596	0	22.7	0	0	0	0	1686.96	0	0	0	0	9119.62	0	17922.4	0	3147.06	0	33878.3	0	20704	0	348.214	0	0	0	0	0	0	0	0	0	0	13.9202	0	0	0	445.112	183.739	0	0
Diencephalon - Preoptic area posterior dopaminergic cluster	0	0	0	0	0	0	162.439	0	597.36	0	8.3536	0	10.613	0	0	121.037	0	0	0	0	0	0	0	0	0	614.367	0	0	0	0	0	0	0	0	0	0	0	0	0	0	0	0	0	0	0	51855.8	63973	64122.8	0
Diencephalon - Pretectal Gad1b Cluster	1295.91	0	5205.6	0	424.28	0	3636.12	0	14087.8	0	4230.86	0	19817.8	0	588.436	0	947.226	0.84285	1369.02	9.8849	12409.8	0	1542.17	0	13.14	0	8107.23	0	2093.33	0	0	0	0	0	0	0	0	0	0	0	0	0	0	0	0	993.136	25783.8	553.653	0
Diencephalon - Pretectal dopaminergic cluster	8256.54	0	16151.8	0	178.259	0	12954.1	0	21625.9	0	16195.5	0	22202.2	0	5509.63	0	4898.8	67.6834	5120.37	24.6003	12568.7	0	2840.82	0	119.648	0	13913.1	0	2421.7	0	0	0	0	0	0	0	0	0	0	0	0	0	0	0	0	1633.74	24445.5	1749.35	0
Diencephalon - Pretectum	9111.27	0	20508.2	0	403.49	0	17824.9	0	25229	0	22718.2	0	18065.5	0	5020.78	0	5062.05	86.0548	5711.19	26.2556	14087.9	0	2954.99	0	1308.63	0	14874.7	0	3415.78	0	0	2.2963	0	0	0	0	0	0	0	0	0	0	0	0	0	4313.8	22986	4729.17	5.4756
Diencephalon - Retinal Arborization Field 1 (AF1- Approximate Location)	0	24.5435	0	0	0	0	0	0	0	0	0	0	0	0	0	476.08	0	3211.55	0	4931.37	0	0	0	0	0	73.7826	0	0	0	0	0	0	0	0	0	0	0	0	0	0	0	0	0	0	0	41036.6	61379.6	47327.6	0
Diencephalon - Retinal Arborization Field 2 (AF2- Approximate Location)	0	0	0	0	0	0	0	0	0	0	0	0	0	0	0	5162.33	0	1331.11	0	2199.09	0	0	0	0	0	13.5216	0	0	0	0	0	0	0	0	0	0	0	0	0	0	0	0	0	0	0	46133.3	59320.3	56955.1	0
Diencephalon - Retinal Arborization Field 3 (AF3)	0	0	0	0	0	0	542.184	0	4060.07	0	0	0	1833.72	0	0	59.216	0	0	0	0	24.9924	0	0	0	0	0	3917.73	0	775.695	0	0	29.4149	0	0	0	0	0	0	0	0	0	0	0	0	0	40975.1	53674.5	52061.6	0
Diencephalon - Retinal Arborization Field 4 (AF4)	219.214	0	1244.29	0	0	113.367	56.4615	0	4264.84	0	24.6796	0	10238.5	0	0	1870.59	0	923.033	0	627.157	8003.25	0	166.464	0	167.771	0	13880.6	0	7626.73	0	0	174.224	0	0	0	0	0	0	0	0	0	0	0	0	0	25260.5	44091.1	24753	0
Diencephalon - Retinal Arborization Field 5 (AF5)	1434.68	0	3224.71	0	1526.46	0	221.815	0	14537.6	0	438.756	0	12698.8	0	0	0	0	0	0	0	0	0	10.1247	0	0	0	2348.51	0	0	0	0	2291.29	0	0	0	0	0	0	0	0	0	0	0	0	0	5855.46	31802.3	25455.8	0
Diencephalon - Retinal Arborization Field 6 (AF6)	9843.3	0	13515.1	0	5631.97	0	7174.44	0	20338.9	0	4623.64	0	13085.1	0	0	0	21.4572	0	84.4741	0	0	0	0	0	0	149.191	96.0933	0	11.4232	0	0	5866.66	0	0	0	0	0	0	0	0	0	0	0	0	0	391.286	30240.1	10536.9	0
Diencephalon - Right Habenula Vglut2 Cluster	0	86.1448	3.594	1594.45	0	115.43	15.498	176.656	668.274	0	0	12.8629	8799.07	2.4439	0	2089.16	0	2212.84	0	882.633	19024.5	0	12800.5	0	3427.3	134.12	17437.4	0	10452.7	0	4008.73	0	0	0	0	0	0	0	0	0	0	17.418	0	0	0	348.649	5987.77	185.038	0
Diencephalon - Rostral Hypothalamus	5012.19	0	4090.27	0	4.6194	0	5885.75	0	6698.66	0	5968.46	0	105.795	0	346.648	6.6034	1544.44	0	1659.17	0	1139.09	7.064	537.314	1.993	1002.93	850.916	2723.53	0	1580.37	6.161	6.898	194.101	0	0	0	0.2031	0	0	0	0	0	0	0.16046	0	0	26387	28489.2	31189.3	0
Diencephalon - Torus Lateralis	0	13.764	0	0	0	0	0	341.865	0	0	0	0	0	0	0	0	0	0	0	0	445.41	0	639.328	0	3596.63	0	11956.5	0	7191.6	0	0	0	0	0	0	0	0	0	0	0	0	0	0	0	0	4231.44	17087.1	1613.34	0
Diencephalon - Ventral Thalamus	16896.2	0	21016.2	0	143.575	3.6087	18409.9	0	25558.7	0	19775.5	0	13079.1	0	11363.1	215.382	16768.1	161.798	15358.3	120.487	13607.2	0	5724.02	0	8807.51	0	19680.3	0	10753.2	0	96.2607	0	0	0	0	0	0	0	0	1.7948	0	0.26333	0	0	0	11244.6	31877.3	14251.6	0
Ganglia - Anterior Lateral Line Ganglion	0	0	26.6809	7.917	54.089	0	11.381	23.2311	1332.3	0	114.451	0	1890.85	0	0	0	0	0	0	0	8.3305	0	13.3513	0	0	0	265.84	0	1.0668	0	0	153.804	0	0	0	0	0	0	0	0	0	0	0	0	0	0	228.749	141.375	0
Ganglia - Facial Sensory Ganglion	19.1574	4.235	288.128	20.0459	0	0	0	148.44	888.579	0	24.8036	23.1134	1476.34	0	0	0	0	0	0	0	0	0	62.0973	0	0	0	1271.39	0	0	0	0	439.435	0	0	0	0	0	0	0	0	0	0	0	0	0	0	1221.33	396.187	0
Ganglia - Facial glossopharyngeal ganglion	0	0	0	0	0	0	0	0	0	0	0	0	0	0	0	0	0	0	0	0	0	0	0	0	0	0	0	0	0	0	0	0	0	0	0	0	0	0	0	0	0	0	0	0	0	0	0	0	0
Ganglia - Lateral Line Neuromast D1	0	0	0	0	0	126.126	0	835.074	37.6572	0	0	0	0	0	0	0	0	0	0	0	0	9584.57	0	35268.3	0	21100.2	0	21358	0	25581.3	0	30209.9	0	0	0	0	0	0	0	0	0	0	0	0	0	322.659	4723.97	0	0
Ganglia - Lateral Line Neuromast D2	0	0	0	0	0	0	0	0	0	0	0	0	0	0	0	0	0	0	0	0	0	0	0	928.274	0	0	0	0	0	0	0	0	0	0	0	0	0	0	0	0	0	0	0	0	0	0	0	0	0
Ganglia - Lateral Line Neuromast N	0	133.25	0	0	0	1591.87	0	6.4121	0	0	0	0	0	1549.05	0	432.584	0	1092.82	0	370.986	0	0	0	0	0	0	0	0	0	0	0	0	0	0	0	0	0	0	0	0	0	0	0	0	0	0	424.984	0	0
Ganglia - Lateral Line Neuromast O1	0	0	0	0	0	0	0	115.51	0	0	0	0	0	0	0	0	0	0	0	0	0	0	0	0	0	0	0	0	0	0	0	0	0	0	0	0	0	0	0	0	0	0	0	0	0	0	0	0	0
Ganglia - Lateral Line Neuromast OC1	0	0	0	0	0	0	0	0	0	0	0	0	107.97	0	0	75.2263	0	1746.64	0	0	0	0	0	0	0	1816.97	0	1404.15	0	0	0	93.269	0	0	0	0	0	0	0	0	0	0	0	0	0	2494.7	24575.8	4444.89	0
Ganglia - Lateral Line Neuromast SO1	0	0	0	21.7238	0	0	0	0	0	0	0	0	7678.44	0	0	1373.9	0	506.524	0	1228.86	0	14989.7	0	2680.2	0	15029.8	0	347.814	0	4149.04	0	5405.08	0	0	0	0	0	0	0	816.063	0	19.8543	0	57.5026	0	18.8786	111.306	0	0
Ganglia - Lateral Line Neuromast SO2	0	142.757	0	190.942	0	163.331	0	0	0	0	0	19.7474	1724.96	0	0	587.859	0	999.356	0	940.513	0	9389.34	0	15643	0	6871.72	17.3789	6221.52	0	584.346	0	13346.4	0	0	0	0	0	0	0	3765.71	3.9559	0	0	99.4097	0	0	0	0	0
Ganglia - Lateral Line Neuromast SO3	0	0	0	0	0	0	0	0	0	0	0	0	60.0091	0	0	0	0	0	0	0	0	0	0	0	0	0	0	0	0	0	0	0	0	0	0	0	0	0	0	0	0	0	0	0	0	0	0	0	0
Ganglia - Olfactory Epithelium	2.5649	708.804	0	507.043	30.9761	551.914	1.906	564.023	0	233.405	61.6989	295.474	2630.1	248.548	0	839.305	0	636.598	0	377.069	838.531	2058.83	1146.37	167.202	267.626	2191.37	1737.48	240.762	880.173	403.963	1205.35	1165.88	0	0.14928	1.1941	0	0	0.1641	0	22.3045	0	0	0	0.43708	0	692.663	676.176	0	0
Ganglia - Posterior Lateral Line Ganglia	0	43.5781	0.81488	0	51.6332	54.3573	1.3447	0	53.0877	0	9.9558	0	5.46	0	0	0	0	0	0	0	0	1536.03	0	1204.18	0	2933.9	0	3041.08	0	2807.18	0	10614.3	0	0	0	0	0	0	0	0	0	0	0	0	0	0	0	0	0
Ganglia - Statoacoustic Ganglion	510.259	0	588.375	0	416.168	0	269.787	10.4651	4528.58	0	1285.72	0	5679.04	0	0	0	0	2.9681	24.0116	0	0.92763	0	27.3926	0	0.63128	338.117	476.754	0	179.298	0	0	1038.76	0	0	0	0	0	0	0	0	0	0	0	0	0	320.939	4752.17	999.67	0
Ganglia - Trigeminal Ganglion	0	4.724	0	0	0	3.3396	0	0	1.6755	0	0	0	135.201	0	0	0	0	0	0	0	2.445	0	0	0	0	0	5.0497	0	0	0	0	5.5496	0	0	0	0	0	0	0	0	0	0	0	0	0	0	0	0	0
Ganglia - Vagal Ganglia	0	0	0	0	33.9766	0	0	0	10.5449	0	0	0	0	0	0	0	0	0	0	0	0	0	0	0	0	0.82292	0	0	0	1.8216	0	1092.07	0	0	0	0	0	0	0	0	0	0	0	0	0	0	0	0	0
Mesencephalon -	1904.08	0	6058.64	0	322.98	1.0825	2304.45	0.56253	6717.29	0	3485.4	0	14195.2	0	536.363	1315.57	822.896	1528.91	633.485	1066.03	6660.34	1.4746	3620.66	0	1423.44	9.0169	15170.5	0	4707.79	0	64.223	187.571	0	0	0.025046	0	0.16358	0	0	5.4596	0.3753	0.081076	0.030986	0.12707	0	6092.82	17106	10178	322.41
Mesencephalon - Isl1 cluster of the mesencephalic region	964.679	0	5265.71	0	6.278	0	698.667	0	15073.9	0	2011.77	0	21138.2	0	203.728	0	1831.5	0	1180.35	0	54.4483	0	33.7227	0	674.781	0	5819.31	0	208.637	0	0	62.6212	0	0	0	0	0	0	0	0	0	0	0	0	0	12867.1	35435	33726.6	0
Mesencephalon - Medial Tectal Band	5285.9	0	12204.8	0	423.476	0	3633.04	0	9857.67	0	7316.26	0	20710	0	2714.9	35.9111	2797.09	165.873	1129.76	209.828	18891.5	0	7315.35	0	7057.72	0	27528.6	0	8650.34	0	112.298	0	0	0	0	0	0	0	0	7.4232	0	0	0	0	0	755.968	6896.98	1970.11	1597.89
Mesencephalon - NucMLF (nucleus of the medial longitudinal fascicle)	1976.01	0	6528.02	0	0	0	10193.1	0	4620.95	0	1765.87	0	10960.6	0	0	0	0	0	0	0	5002.78	0	3834.31	0	0	0	6239.1	0	660.946	0	0	626.099	0	0	0	0	0	0	0	0	0	0	0	0	0	10.0391	17422.1	13680.5	0
Mesencephalon - Oculomotor Nucleus nIII	12850	0	18831.3	0	370.035	0	15109	0	17336.8	0	16430.7	0	20156.5	0	582.155	0	3317.85	0	2785.55	0	15464.5	0	6002.81	0	3283.27	0	24293.9	0	9172.4	0	74.1905	0	0	0	0	0	0	0	0	0	0	0	0	0	0	110.503	22543.3	16370.3	0
Mesencephalon - Otpb Cluster	28768.7	0	33968.3	0	1191.09	0	26487.1	0	35833.8	0	36345.3	0	17008.4	0	1484.1	0	5662.79	0	3305.14	0	11672	0	10259.6	0	4886.77	0	27336.1	0	7203.5	0	69.4282	0	0	0	0	0	0	0	0	0	0	0	0	0	0	533.339	23859.4	22575.7	0
Mesencephalon - Oxtl Cluster Sparse	7208.25	0	27659.9	0	0	0	28654.8	0	32047.3	0	33482.4	0	7232.48	0	1237.79	0	3599.87	0	4107.61	0	14811.1	0	241.336	0	312.958	0	16067.4	0	378.905	0	0	0	0	0	0	0	0	0	0	0	0	0	0	0	0	989.066	25841.6	12211.2	0
Mesencephalon - Ptf1a Cluster	2933.93	0	5869.39	0	32.5021	0	19734.8	0	32493	0	13012.3	0	9974.5	0	11762.3	0	24546.8	0	18696.9	0	31480.1	0	1418.79	0	33618.5	0	34953.5	0	34399.1	0	0	0	0	0	0	0	0	0	0	0	0	0	0	0	0	775.421	18939.8	16696.1	0
Mesencephalon - Retinal Arborization Field 7 (AF7)	6612.53	0	18058.8	0	67.8609	0	0	0	76.9243	0	0	0	20952.5	0	0	365.953	0	15762	0	10905.6	525.77	0	10.2989	0	0	6.802	12127.2	0	251.466	0	0	2570.87	0	0	0	0	0	0	0	376.338	0	0	0	0	0	252.849	4299.82	11.1755	0
Mesencephalon - Retinal Arborization Field 8 (AF8)	0	0	26.3507	0	0	0	0	0	378.718	0	0	0	8368.16	0	0	0	0	1994.76	0	50.3436	53.0592	0	0	0	0	0	79.9905	0	467.543	0	0	0	0	0	0	0	0	0	0	0	0	0	0	0	0	0	31826.5	2094.49	0
Mesencephalon - Retinal Arborization Field 9 (AF9)	0	0	1179.48	0	0	0	707.549	0	4387.77	0	584.229	0	17033.9	0	0	2.8991	0	1291.93	0	1091.51	8720.89	0	424.894	0	0	0	12382.8	0	3173.65	0	0	0	0	0	0	0	0	0	0	0	0	0	0	0	0	5045.56	35428.3	13805.7	0
Mesencephalon - Sparse 6.7FRhcrtR cluster	32993.5	0	39500.8	0	0	0	26113.5	0	31260.6	0	36561	0	19547.5	0	2136.99	0	16067.3	0	14910.3	0	0	0	0	0	435.957	0	1852.3	0	0	0	0	0	0	0	0	0	0	0	0	0	0	0	0	0	0	0	17147	1474.07	0
Mesencephalon - Tectum Stratum Periventriculare	1197.35	0	6471.78	0	437.211	0	837.072	0.04445	5422.55	0	2770.66	0	13643.2	0	248.59	177.948	283.501	746.172	106.506	333.163	7551.67	0	3487.2	0	1237.63	1.7486	15460.4	0	3210.37	0	27.9259	63.7398	0	0	0	0	0.35187	0	0	1.9913	0.81161	0.14059	0.019388	0	0	578.457	6611.07	1442.49	705.317
Mesencephalon - Tecum Neuropil	113.095	0	1079.55	0	267.287	0	0	0	2938.37	0	5.0549	0	15904.2	0	0	4819.28	0	3540.89	0	3439.65	6318.74	0	6594.41	0	811.52	0	21141.9	0	10657.4	0	0	8.5232	0	0	0	0	0	0	0	0.15542	0	0	0	0	0	1838.77	18876.3	5733.35	130.668
Mesencephalon - Tegmentum	10084.9	0	17901	0	465.145	0	14265.6	0	21302.9	0	15927.1	0	17031.6	0	3530.39	0.18023	6402.19	0.080279	5233.82	0.49206	10172.8	0	2385.9	0	4514.83	18.3358	14981.6	0	4778.68	0	296.467	72.6684	0	0	0	0	0	0	0	3.7662	0	0.073351	0	0	0	11577.7	27514.4	28961.3	14.8539
Mesencephalon - Torus Longitudinalis	0	0	932.518	0	220.849	0	0	0	774.348	0	44.7358	0	8843.08	0	4.4578	275.022	0	63.6358	0	31.6896	12714.9	0	2687.69	0	3.095	0.86505	16991.4	0	3497.88	0	0	0	0	0	0	0	0	0	0	0	0	0	0	0	0	317.062	7373.55	2.0954	0
Mesencephalon - Torus Semicircularis	452.935	0	2944.01	0	111.491	6.7254	351.698	4.0276	5721.05	0	683.794	0	11677.8	0	66.9169	25.8356	102.713	535.461	167.657	44.906	3006.75	0.17362	2343.31	0	1398.85	0.06802	9757.93	0	1191.75	0	102.312	231.847	0	0	0	0	0.182	0	0	4.1557	0.30052	0	0	0	0	27094.7	36598.5	32885.9	0
Mesencephalon - Vglut2 cluster 1	20274.4	0	21137.3	0	196.383	0	24742.6	0	17625.7	0	23344	0	18419.5	0	2830.56	0	10754.8	0	10985.2	0	3226.43	0	1309.53	0	794.798	0	4973.95	0	311.53	0	185.937	197.835	0	0	0	0	0	0	0	11.8695	0	0	0	0	0	0	9080.43	615.992	1.9794
Mesencephalon - Vmat2 cluster of paraventricular organ	2262.74	0	1150.63	0	0	0	9852.5	0	3230.82	0	10255.1	0	690.357	0	1337.64	0	5118.14	0	7229.71	0	1185.4	0	42.0855	0	390.436	0	480.684	0	2631.2	0	16.9557	0	0	0	0	0	0	0	0	0	0	0	0	0	0	23020.8	28043.7	58975	0
Mesencephalon - Vmat2 cluster2	5063.66	0	17205.7	0	0	0	19709.3	0	26092.5	0	16879.9	0	3183.51	0	2052.1	0	15022.1	0	9095.05	0	4235.97	0	1328.39	0	3108.81	0	11330.3	0	6394.35	0	0	0	0	0	0	0	0	0	0	0	0	0	0	0	0	7689.72	40675.8	44017.7	0
Rhombencephalon -	3980.91	3.3624	8582.6	0.11804	1016.62	2.6942	3956.96	4.0298	11074.3	0.4218	7165.39	0.04895	12254.6	0	1664.52	154.284	2376.04	307.92	2473.26	206.788	3770.11	979.696	751.094	566.652	1135.34	3698.11	5818.79	887.885	2518.98	1308.98	36.0441	4526.02	0	0.51655	0.10841	0.0072802	0	0.34897	0	15.0988	0.089938	5.3025	0.65973	0.72161	0	16958.6	29418	24808.2	3.1784
Rhombencephalon - 6.7FDhcrtR-Gal4 Cluster 1	695.192	0	23150.9	0	1128.19	0	2862.39	0	12280.1	0	3510.26	0	16637.6	0	747.387	85.6397	2955.94	0	4516.66	0	1580.44	0	2.9315	0	0	166.491	1484.86	0	492.58	0	0	819.344	0	0	2.6829	0	0	0	0	3.4604	0	7.2298	0	0	0	13789.1	39742.4	30644	0
Rhombencephalon - 6.7FDhcrtR-Gal4 Cluster 2 Sparse	0	0	11103.4	0	0	0	1776.24	0	7664.52	0	959.564	0	17572.7	0	0	25.165	0	0	186.805	0	754.26	0	202.697	0	0	0	2760.91	0	25.2485	0	0	13.5191	0	0	0	0	0	0	0	171.456	0	0	0	0	0	11342	37439.9	42609.8	0
Rhombencephalon - 6.7FDhcrtR-Gal4 Cluster 3	2766.5	0	15236.5	0	346.445	0	16.5618	0	15181.6	0	1403.87	0	20702	0	7.046	0	32.4617	0	1652.68	0	0	0	72.7988	0	0	61.7416	8425.12	0	251.213	0	0	1428.54	0	0	0	0	0	0	0	0	0	9.6159	0	0	0	39676.7	40855	46321.5	0
Rhombencephalon - 6.7FDhcrtR-Gal4 Cluster 4	0	0	507.306	0	0	0	0	0	228.499	0	0	0	12061.5	0	0	0	0	49.8524	0	0	0	0	0	0	0	426.337	4206.8	0	0	0	0	9609.59	0	0	0	0	0	0	0	0	0	0	0	0	0	37966.2	37876.4	35882.1	0
Rhombencephalon - 6.7FDhcrtR-Gal4 Cluster 5	19.2417	0	7530.88	0	0	0	69.0419	0	6898.96	0	644.496	0	6230.92	0	0	0	13.5942	0	239.435	0	0	41.1165	0	53.9875	0	3776.41	271.649	5.2188	0	278.352	0	15321.9	0	0	0	0	0	0	0	3.8545	0	416.772	0	0	0	11544.6	24571.3	11187.5	0
Rhombencephalon - 6.7FDhcrtR-Gal4 Stripe 1	5187.93	0	20434.5	0	3723.21	0	9179.42	0	20860.1	0	17689.5	0	9383.92	0	4787.26	0	6297.71	0	11612.4	0	0	43.1977	0	80.8131	0	4258.86	0	206.267	0	2042.48	0	11235	0	0	0	0	0	0	0	27.6936	0	71.4318	0	0	0	7819.24	32050.6	17667	0
Rhombencephalon - 6.7FDhcrtR-Gal4 Stripe 2	399.535	0	6117.41	0	84.7996	7.5477	0	0	3174.39	0	864.838	0	15203.7	0	45.8119	273.733	32.3008	814.026	456.381	3.4376	14.0634	2.1665	0	0	0	1564.36	341.812	0	0	29.1295	0	7924.99	0	0	0	0	0	0	0	222.647	0	4.8292	0	0	0	11798.4	30877.9	21327.8	0
Rhombencephalon - 6.7FDhcrtR-Gal4 Stripe 3	51.6376	0	10867	0	5.4337	0	177.31	0	7395.34	0	2604.28	0	19402.5	0	29.0944	0	101.696	0	349.029	0	6684.71	0	25.3722	0	0	0	179.07	0	19.016	0	0	387.428	0	0	0	0	0	0	0	0	0	0	0	0	0	15052.4	37495	17053.9	0
Rhombencephalon - 6.7FDhcrtR-Gal4 Stripe 4	0	0	2450.51	0	0	0	214.326	0	3266.96	0	77.867	0	5545.82	0	0	907.602	0	1158.66	0	976.692	3810.2	0	7.9458	0	0	0	676.539	0	0	0	0	340.17	0	0	0	0	0	5.8705	0	0	0	0	0	0	0	2082.36	34605	17165.4	0
Rhombencephalon - Anterior Cluster of nV Trigeminal Motorneurons	11664.1	0	24914.7	0	5175.76	0	19146.1	0	26497	0	23963.6	0	20815.7	0	5560.27	0	9579.62	0	9620.81	0	9308.33	0	53.4495	0	1448.03	0	14722.9	0	10322.1	0	0	17.4704	0	0	0	0	0	0	0	38.6069	0	1.9	0	0	0	16603.2	35711.8	43030	0
Rhombencephalon - Area Postrema	0	0	1326.04	0	0	0	0	0	163.648	0	1123.96	0	0	0	0	55.8959	0	80.7114	0	72.6262	0	61012.5	0	59432.4	0	52885.4	0	61434.3	0	36619.4	0	61631.9	0	0	0	0	0	0	0	0	0	0	342.849	0	0	0	0	0	0
Rhombencephalon - CaD	21934.7	0	25080.1	0	2764.42	0	3075.66	0	21643.2	0	8560.68	0	25003.9	0	363.969	0	22.1992	0	536.551	0	0	0	0	0	0	0	5644.89	0	70.25	0	0	936.514	0	0	0	0	0	0	0	70.5041	0	0	0	0	0	34678.8	46318.9	39566.2	0
Rhombencephalon - CaV	17192.5	0	20854.3	0	2076.05	0	1834.1	0	20923.1	0	3360.83	0	23827.7	0	0	0	38.8761	0	17.1167	0	0	0	0	0	0	138.697	7568.25	0	341.063	0	0	363.077	0	0	0	0	0	0	0	0	0	0	0	0	0	38670.2	43210	45677.4	0
Rhombencephalon - Caudal Ventral Cluster Labelled by Spinal Backfills	7230.57	0	18360	0	1907.58	0	5430.12	0	17913.2	0	9965.98	0	19971.1	0	592.025	0	52.1462	2.2636	1102.57	0	0	0	0	0	0	1339.83	22.8273	0	0	0	0	1182.34	0	0	0	0	0	0	0	4.4645	0	0	0	0	0	35454	45782	54296.5	0
Rhombencephalon - Cerebellar Neuropil 1	936.731	0	3715.12	0	246.845	0	1640.51	0	6667.22	0	4986.34	0	5701.1	0	127.418	0	510.453	0	273.58	0	1476.38	0	707.943	0	650.315	8.4971	1309.52	0	586.954	0	0	71.1101	0	0	0	0	0	0	0	3.4853	0	0	0	0	0	16007.1	29155.1	24804.4	0
Rhombencephalon - Cerebelluar-Vglut2 enriched areas	2264.4	0.27038	7343.48	0	218.105	0	2660.41	0	11046.8	0	5512.07	0	10870.4	0	1227.88	55.5909	1937.96	34.8825	2599.44	59.4062	4627.13	0	1161.04	0.056541	1087.33	84.7886	5661.49	0	1377.12	0	0	111.832	0	0	0	0	0	0	0	2.2349	0	0.13715	0.51926	0	0	10977.3	28044.9	20636	9.7538
Rhombencephalon - Cerebellum	1079.25	22.8201	3100.41	0.16733	136.299	6.5463	1883.2	18.1556	5900.23	0	2857.35	0	6442.22	0	1134.32	598.486	1154.52	999.322	1003	748.088	9445.63	0	3025.52	0.08701	1854.81	12.3438	9783.41	1.6549	2927.64	0.090878	3.1007	73.8689	0	0.12045	0	0	0	0.145	0	3.5282	0	0.86517	0.064215	0	0	4490.25	20052.9	8059.62	5.8958
Rhombencephalon - Cerebellum Gad1b Enriched Areas	44.0639	17.6854	711.508	0	69.4967	8.25	172.194	29.4525	2942.54	0	396.617	0	5848.42	0	255.101	844.245	99.5287	877.988	105.678	577.946	7677.89	0	2046.66	0	257.328	1.5107	7738.36	0	1358.25	0	0	6.25	0	0	0	0	0	0	0	3.4038	0	0.22361	0	0	0	6633.32	23534.9	9154.18	0
Rhombencephalon - Corpus Cerebelli	1206.41	34.2707	3747.64	0.28347	220.956	11.0448	2131.63	31.2211	6825.24	0	3314.64	0	5897.69	0	1367.91	734.274	1271.95	814.419	1320.19	719.749	8924.42	0	3126.09	0	1968.21	13.0693	8961.91	2.8035	3221.43	0.15395	0	28.685	0	0.20405	0	0	0	0.24564	0	4.6346	0	1.4657	0	0	0	4181.08	19328.2	8208.32	1.3565
Rhombencephalon - Eminentia Granularis	5.647	0	1191.01	0	37.1496	0	104.068	0	7899.68	0	454.6	0	5461.79	0	487.242	164.932	167.936	995.291	249.608	340.08	3596.11	0	1733.12	0	8.6004	38.7704	9496.55	0	2248.58	0	0	456.863	0	0	0	0	0	0	0	0	0	0	0	0	0	9878.38	18010.7	9867.52	0
Rhombencephalon - Gad1b Cluster 1	37621.1	0	41138.3	0	2358.87	0	38058.6	0	43294.3	0	51994.2	0	29633.2	0	18236.1	0	34011.7	0	27526.9	0	39216.6	0	16461.1	0	32969.7	0	45532.4	0	31652.7	0	534.133	0	0	0	0	0	0	0	0	10.2444	0	0	0	0	0	0	22828.9	3957.53	0
Rhombencephalon - Gad1b Cluster 10	589.302	0	10592.8	0	48.4578	0	30.7511	0	17614.4	0	8366.9	0	22449.8	0	122.796	0	740.538	0	3869.42	0	0	0	0	0	0	0	3019.36	0	58.4978	0	0	0	0	0	0	0	0	0	0	0	0	0	0	0	0	29753.2	39432.8	32285.8	0
Rhombencephalon - Gad1b Cluster 11	200.824	0	15621.8	0	69.5855	0	7130.21	0	20906.8	0	5786.3	0	23112.2	0	226.544	0	0	0	116.005	0	0	0	0	0	0	76.0207	1867.82	0	0	0	0	0	0	0	0	0	0	0	0	61.5233	0	0	0	0	0	35640.9	38777	39545	0
Rhombencephalon - Gad1b Cluster 12	14236	0	20343.7	0	9428.64	0	3782.47	0	22477.5	0	4828.6	0	12906.8	0	0	0	0	0	92.5631	0	0	0	0	0	0	0	10486.7	0	603.379	0	0	1912.13	0	0	0	0	0	0	0	0	0	0	0	0	0	35862.3	40893.7	47685.5	0
Rhombencephalon - Gad1b Cluster 13	5.3216	0	1969.03	0	4.2117	0	0	0	1084.46	0	2.5813	0	7853.16	0	0	0	0	159.078	0	0	8.3631	0	2.2407	0	0	594.029	2966	0	0	5.9832	0	9053.89	0	0	0	0	0	0	0	2.3871	1.7962	0	0	0	0	33840.5	33840.7	33605.1	0
Rhombencephalon - Gad1b Cluster 14	0	0	5066.8	0	50.2283	0	0	0	1639.11	0	21.553	0	17820.9	0	0	0	0	116.809	0	0	444.284	0	1.8939	0	0	815.111	996.457	0	0	0	0	4036.2	0	0	0	0	0	0	0	11.4585	0	0	0	0	0	24673.9	36023	17458.6	0
Rhombencephalon - Gad1b Cluster 15	1095.91	0	18006.1	0	457.997	0	2093.52	0	13842.2	0	140.168	0	11876.6	0	0	211.876	0	21.9557	230.005	0	475.279	0	0	0	0	1541.18	555.149	29.4255	50.2836	0	0	4236.62	0	0	0	0	0	0	0	0	0	0	0	0	0	7266.69	34325.6	11340.2	0
Rhombencephalon - Gad1b Cluster 16	10122.3	0	29264.5	0	2823.45	0	21054.5	0	27708.2	0	24421.2	0	21582.5	0	4157.92	0	8347.83	0	8579.66	0	12195.4	0	61.0634	0	1499.45	0	16925.9	0	10448.7	0	0	0	0	0	0	0	0	0	0	32.9575	0	0	0	0	0	3564.7	33103.1	39275.7	0
Rhombencephalon - Gad1b Cluster 17	20686.1	0	26535.3	0	1407.08	0	25623.3	0	32395.9	0	35768.3	0	25850.3	0	170.104	0	15345.8	0	12857.9	0	27611.5	0	2721.83	0	9903.92	0	37803.4	0	19150.4	0	0	0	0	0	0	0	0	0	0	0	0	0	0	0	0	0	27352.7	19748.6	0
Rhombencephalon - Gad1b Cluster 18	0	0	301.427	0	290.085	0	1381.32	0	6973.17	0	119.102	0	10379.4	0	0	0	0	500.698	0	74.1931	3405.32	0	44.1948	0	0	0	3539.13	0	87.1965	0	0	50.7827	0	0	0	0	0	0	0	0	0	0	0	0	0	38831.8	41993.8	56952.6	0
Rhombencephalon - Gad1b Cluster 19	18.7212	0	1415.91	0	357.98	0	0	0	6031.56	0	127.093	0	8148.83	0	0	0	0	0	0	0	26.2454	0	12.3036	0	0	0	11228	0	2743.54	0	0	425.866	0	0	0	0	0	0	0	0	0	0	0	0	0	30187.1	31075.5	31045.6	0
Rhombencephalon - Gad1b Cluster 2	21204.4	0	30234.1	0	1138.53	0	25236.5	0	33288.1	0	34419.3	0	23289.1	0	9222.33	0	23252.7	0	19101.8	0	18855.6	0	332.45	0	9668.35	0	21134.4	0	12475	0	0	0	0	0	0	0	0	0	0	32.0816	0	0	6.5023	0	0	1426.71	27239.8	28358	0
Rhombencephalon - Gad1b Cluster 20	3771.93	0	8156.64	0	79.3979	0	0	0	11084.7	0	9905.14	0	824.106	0	402.317	0	324.632	0	715.342	0	0	22846	0	17763.4	0	33897.5	0	28845.6	0	22113.5	0	33358.9	0	0	0	0	0	0	0	0	0	207.408	32.7374	0	0	1864.23	2458.21	319.412	0
Rhombencephalon - Gad1b Cluster 3	5114.31	0	6206.69	0	0	0	9641.99	0	16045.2	0	20101.7	0	21047.4	0	19.3897	0	4371.75	0	3408.16	0	5000.55	0	1211.49	0	0	0	7204.16	0	3325.17	0	0	0	0	0	0	0	0	0	0	0	0	0	0	0	0	10064.5	31228	36365.6	0
Rhombencephalon - Gad1b Cluster 4	727.415	0	14868.3	0	1.6375	0	6317.41	0	14243.4	0	4073.24	0	15093.2	0	117.775	458.641	4.2306	68.6284	9.6297	56.5563	3970.12	0	65.1893	0	4.2191	0	1843.52	0	0	0	0	770.953	0	0	0	0	0	0	0	21.7885	0	0	0	0	0	17538	36945	37798.9	0
Rhombencephalon - Gad1b Cluster 5	0	0	10035.1	0	0	0	0	0	8921.53	0	0	0	18559.7	0	0	0	35.2333	0	1001.12	0	77.0611	0	1515.96	0	0	0	5400.25	0	0	0	0	75.65	0	0	0	0	0	0	0	0	0	0	0	0	0	8922.4	36306.4	34408.8	0
Rhombencephalon - Gad1b Cluster 6	3557.71	0	20297.8	0	0	0	2196.77	0	20526.4	0	874.623	0	19699.2	0	38.4355	0	5471.58	0	11589.4	0	188.048	0	5616.35	0	156.584	0	7192.92	0	513.068	0	0	0	0	0	0	0	0	0	0	0	0	0	0	0	0	664.377	33844.2	15800.1	0
Rhombencephalon - Gad1b Cluster 7	0	0	154.59	0	0	0	0	0	8199.22	0	37.9845	0	3781.46	0	202.817	30.1541	0	61.1838	0	3.4713	4693.21	0	3013.44	0	16.9223	0	11074.9	0	3227.3	0	0	88.8849	0	0	0	0	0	0	0	0	0	0	0	0	0	3957.11	15627.6	5286.15	0
Rhombencephalon - Gad1b Cluster 8	3281.84	0	7315.53	0	1414.61	0	2291.82	0	16139	0	9717.05	0	23626.1	0	0	0	743.487	0	458.179	0	3243.66	0	300.735	0	0	40.8847	6471.9	0	6965.28	0	0	0	0	0	0	0	0	0	0	0	0	30.8991	0	0	0	14965.5	34854.7	41137.8	0
Rhombencephalon - Gad1b Cluster 9	671.689	0	13597.6	0	230.378	0	10854.4	0	22657.3	0	8984.95	0	24487.1	0	0	0	83.0991	0	218.68	0	0	0	0	0	0	0	1597.62	0	0	0	0	32.7297	0	0	0	0	0	0	0	0	0	0	0	0	0	20132.6	36563.4	37928.9	0
Rhombencephalon - Gad1b Stripe 1	5983.5	0	17468.9	0	1996.48	0	6259.25	0	18959.4	0	13620.8	0	14903.3	0	4658.82	0	3991.32	0	7152.84	0	2013.09	1320.26	3.1831	710.362	71.4049	4384.35	1769.26	1343.19	827.406	2709.25	0	7886.18	0	0	0.26266	0	0	0	0	16.827	0	19.8131	0.58439	0	0	6883.19	32745	16254.3	0
Rhombencephalon - Gad1b Stripe 2	5904.43	0	19654.8	0	6393.61	0	5877.38	0	21063.3	0	6723.35	0	15197.1	0	4011.44	0	3689.75	0	2139.46	0	7.0855	21.496	0	4.4882	0	10918.4	144.511	654.557	1.0537	820.258	0	11772.4	0	0	0	0	0	0	0	4.8919	0	0.79588	0	0	0	21531.8	37549.9	31414	0
Rhombencephalon - Gad1b Stripe 3	12012.3	0	20750.5	0	4104.09	0	8804.74	0	24031.5	0	16849.5	0	20118.1	0	7491.91	5.7874	5239.36	0.6454	5748.5	6.011	1605.67	0	42.3814	0	0.50345	1587.68	1934.8	30.4158	786.029	4.334	0	2383.97	0	0	0.91257	0	0	0	0	25.327	0	0	0	0	0	11554.5	34548.2	34322.6	0
Rhombencephalon - Glyt2 Cluster 1	516.073	0	13017.8	0	362.332	0	2145.15	0	11988.2	0	2048.63	0	12486.4	0	260.582	251.096	593.914	56.3583	1177.92	37.2189	3268.38	0	55.2009	0	0	306.733	1424.95	2.5261	160.675	0	0	1210.81	0	0	2.5358	0	0	1.0567	0	13.7497	0	0	0	0	0	8213.01	36218.1	23288.2	0
Rhombencephalon - Glyt2 Cluster 10	7567.75	0	18909.4	0	303.373	0	0	0	17944.9	0	14702.6	0	21730.7	0	0	0	0	0	599.735	0	0	0	152.686	0	0	93.8333	10065.1	0	92.9412	0	0	83.8137	0	0	0	0	0	0	0	0	0	0	0	0	0	43563.1	42042.9	51389.6	0
Rhombencephalon - Glyt2 Cluster 11	0	0	790.213	0	0	0	0	0	52.3837	0	0	0	12961.4	0	0	0	0	233.853	0	0	0	0	0	0	0	0	1356.75	0	0	0	0	12385	0	0	0	0	0	0	0	0	0	0	0	0	0	36107.8	31784.9	36860.4	0
Rhombencephalon - Glyt2 Cluster 12	0	0	759.011	0	0	0	0	0	657.602	0	0	0	20078.7	0	0	0	0	0	0	0	483.125	0	0	0	0	0	6134.4	0	143.443	0	0	3478.51	0	0	0	0	0	0	0	0	0	0	0	0	0	26195.3	35211.7	29609	0
Rhombencephalon - Glyt2 Cluster 13	51.7073	0	5875.66	0	45.5399	0	0	0	3459.92	0	0.78363	0	13737	0	2.7704	3.0984	0	317.987	0	65.2208	1068.58	0	10.2565	0	0	36.8513	6347.44	0	183.427	0	0	562.463	0	0	0	0	0	0	0	6.4908	0	0	0	0	0	31092.6	37459.8	27235.4	0
Rhombencephalon - Glyt2 Cluster 14	0	0	2802.23	0	186.591	0	0	0	6490.86	0	0	0	12508.6	0	0	0	0	0	136.396	0	0	0	51.8995	0	0	104.767	8746.98	0	616.45	0	0	1076.35	0	0	0	0	0	0	0	0	0	0	0	0	0	29100.9	31481.7	28024	0
Rhombencephalon - Glyt2 Cluster 2	3618.88	0	25611.1	0	4619.93	0	310.412	0	15386.5	0	5779.58	0	25483.1	0	561.163	0	6371.16	0	12987	0	0	0	0	0	0	0	0	0	0	0	0	5729.91	0	0	0	0	0	0	0	152.036	0	0	0	0	0	1519.7	29262.6	5894.68	0
Rhombencephalon - Glyt2 Cluster 3	0	0	17047.8	0	0	0	0	0	2103.7	0	0	0	17783.2	0	0	0	0	0	356.148	0	0	0	0	0	0	0	10685.9	0	621.175	0	0	296.915	0	0	0	0	0	0	0	0	0	0	0	0	0	25437.8	38135.8	23787.1	0
Rhombencephalon - Glyt2 Cluster 4	5440.35	0	19916.3	0	2783.03	0	540.795	0	25516	0	12119.4	0	26247.2	0	0	0	343.265	0	10442.5	0	0	0	0	0	0	1218.18	62.0085	0	0	0	0	2439.44	0	0	0	0	0	0	0	382.167	0	0	0	0	0	25107.8	39173.8	42867.1	0
Rhombencephalon - Glyt2 Cluster 5	1917.23	0	27543.3	0	0	0	149.612	0	19612.5	0	19898.1	0	25931	0	732.738	0	1302.63	0	14048.3	0	0	0	0	0	0	0	0	0	0	0	0	0	0	0	0	0	0	0	0	50.5777	0	0	0	0	0	10177.1	34212.4	14411.8	0
Rhombencephalon - Glyt2 Cluster 6	1377.72	0	19841.4	0	2639.14	0	1057.91	0	19175.7	0	5548.81	0	23119.2	0	1730	0	671.044	0	8003.67	0	0	0	656.296	0	0	1211.44	6636.22	0	943.969	0	0	1279.11	0	0	0	0	0	0	0	8.5801	0	0	0	0	0	30477	38891.9	36952.5	0
Rhombencephalon - Glyt2 Cluster 7	2660.02	0	16493.6	0	0	0	0	0	15304.4	0	296.429	0	14907.6	0	0	0	102.878	0	0	0	0	0	0	0	0	6533.77	2162.97	0	0	0	0	72.7143	0	0	0	0	0	0	0	0	0	0	0	68.4694	0	30359.9	35810.4	40992.8	0
Rhombencephalon - Glyt2 Cluster 8	3759.6	0	20230.7	0	1042.86	0	7200.12	0	21538.6	0	10232.2	0	24804.2	0	0	0	38.6406	0	107.568	0	0	0	0	0	0	0	490.797	0	0	0	0	37.8438	0	0	0	0	0	0	0	0	0	0	0	0	0	28275.1	36975	36775	0
Rhombencephalon - Glyt2 Cluster 9	1653.61	0	8244.45	0	1215.78	0	0	0	11418.6	0	9512	0	21033.6	0	0	0	0	0	410.556	0	0	0	258.729	0	0	0	3641.18	0	0	0	0	0	0	0	0	0	0	0	0	0	0	0	0	0	0	43951.9	43023.6	39285.7	0
Rhombencephalon - Glyt2 Stripe 1	4135.28	0	13890.6	0	1178.74	0	2054.39	0	16547.4	0	9710.77	0	15282.8	0	3112.41	0	1620.36	0	2942.69	0	119.023	218.932	0	27.7219	0	1897.69	86.0965	127.557	0	654.771	0	5020.86	0	0	0	0	0	0	0	17.3862	0	0	0	0	0	2727.96	31137.5	15001.1	0
Rhombencephalon - Glyt2 Stripe 2	5687.38	0	17880.2	0	8811.17	0	4367.59	0	21166.7	0	11688.5	0	14343	0	8769.81	0	8026.43	0	6064.06	0	0	265.918	0	785.041	0	12448	0	5240.1	0	3547.82	0	14074.1	0	0	0	0	0	0	0	0	0	0	0	0	0	16060.8	36789	25025.3	0
Rhombencephalon - Glyt2 Stripe 3	15310.2	0	28784.3	0	7000.65	0	16804.8	0	29798.7	0	22385.2	0	21638	0	10729	0	8119.74	0	8242.97	0	1483.19	0	26.0447	0	0	1502.35	1842.02	0.88346	486.708	27.9836	0	2987.38	0	0	0	0	0	0	0	17.2621	0	0.47653	0	0	0	11146.6	36467.9	33475.6	0
Rhombencephalon - Inferior Olive	3473.82	0	12895.9	0	209.354	0	615.723	0	11805.6	0	2926.07	0	11217.2	0	0	0	14.2874	0	0	0	0	0	0	0	0	4602.41	460.614	0	4.0354	7.1861	0	8691.75	0	1.1342	0	0	0	1.2777	0	21.915	0	0	0	0	0	30165.3	35070.2	29339.4	0
Rhombencephalon - Interpeduncular Nucleus	8958.9	0	5572.26	0	0	0	5353.07	0	13724.5	0	26955.4	0	9468.85	0	0	0	897.18	0	465.897	0	5419.18	0	637.614	0	4.1864	0	7332.82	0	8527.19	0	2.6545	0	0	0	0	0	0	0	0	2.6403	0	0	0	0	0	26833.3	45149.3	60178.4	0
Rhombencephalon - Isl1 Cluster 1	16916	0	15267.6	0	604.95	0	17633.1	0	24868.5	0	21493.4	0	22501.2	0	5735.88	735.338	12382.4	489.103	10587.7	307.104	15259.8	0	124.705	0	4487.46	0	12847	0	2858.36	0	0	8.8171	0	0	0	0	0	0	0	0	0	0	0	0	0	610.066	26344.7	9730.72	0
Rhombencephalon - Isl1 Cluster 2	2478.74	0	3438.84	0	3686.47	0	1247.39	0	18684.3	0	11995.5	0	24718.4	0	0	0	788.643	0	932.787	0	8542.83	0	395.872	0	0	0	14009.8	0	11903.3	0	0	0	0	0	0	0	0	0	0	0	0	0	0	0	0	13501.8	33715.2	38041.9	0
Rhombencephalon - Isl1 Cluster 3	15254.1	0	25225.6	0	1354.08	0	17803.6	0	26126.3	0	20700.3	0	18959.2	0	7010.75	0	4958.11	0	5288.14	0	4292.89	0	209.399	0	0	0	1152.89	0	210.289	0	0	360.467	0	0	0	0	0	0	0	0	0	0	0	0	0	5819.66	33422	40160.2	0
Rhombencephalon - Isl1 Stripe 1	9323.35	0	24219.1	0	4668.75	0	11589.4	0	26617.8	0	13960.5	0	17259.7	0	5130.97	0	870.855	0	1426.04	0	0	0	0	0	0	9354.52	0	39.151	0	203.254	0	12892.1	0	0	0	0	0	0	0	6.0487	0	0	0	0	0	20376.4	33811.2	34340.6	0
Rhombencephalon - Lateral Reticular Nucleus	0	0	445.482	0	20.0803	0	0	0	361.695	0	0	0	3748.93	0	53.2331	890.722	0	914.362	0	460.97	0	5378.79	0	2286.19	0	23129.9	0	3165.06	0	12869	0	15369.1	0	0	0	0	0	0	0	168.424	0	0	0	0	0	32582.2	36569.1	27622.1	0
Rhombencephalon - Lobus caudalis cerebelli	0	0	0	0	0	0	0	0	20.0629	0	0	0	1632.23	0	0	218.5	0	1624.15	0	1739.23	6485.38	0	1133.91	0	0	0	5239.67	0	0	0	0	0	0	0	0	0	0	0	0	0	0	0	0	0	0	2021.04	28712.9	11639.3	0
Rhombencephalon - Locus Coreuleus	87.1001	0	2028.43	0	19.8736	0	2243.41	0	12718.7	0	1640.68	0	16564.5	0	131.234	0	1754.31	0	1900.57	0	107.964	0	574.851	0	3.2763	150.543	4807.68	0	147.444	0	0	12.1947	0	0	0	0	0	0	0	10.6311	0	0	0	0	0	24161.8	36849.3	41365.7	0
Rhombencephalon - Mauthner	107.552	0	7784.73	0	140.418	0	452.043	0	12946.9	0	5382.73	0	26698.9	0	0	0	13.9447	0	2769.99	0	35.2268	0	1277.59	0	150.125	0	6662.03	0	525.458	0	0	33.0539	0	0	0	0	0	0	0	0	0	0	0	0	0	23206.7	38334.9	35951.4	0
Rhombencephalon - Mauthner Cell Axon Cap	0	0	4304.3	0	0	0	8919.3	0	9646.74	0	316.54	0	7701.06	0	0	0	0	0	0	0	0	0	0	0	0	0	6344.26	0	0	0	0	0	0	0	0	0	0	0	0	0	0	0	0	0	0	13187	37773.2	46209.3	0
Rhombencephalon - Medial Vestibular Nucleus	1556.16	0	18977.4	0	989.856	0	674.873	0	14796.5	0	11095.2	0	23905.8	0	3847.16	0	2697.88	0	9474.94	0	67.6495	0	79.7305	0	0	281.648	4022.2	0	375.836	0	0	1840.67	0	0	0	0	0	0.99288	0	10.9948	0	21.3561	0	3.0005	0	23574.2	38033.4	28779.6	0
Rhombencephalon - MiD2	2192.9	0	21129.9	0	1557.1	0	466.475	0	18484.2	0	9620.53	0	24790.2	0	145.287	0	380.137	0	2601.88	0	362.794	0	33.3384	0	0	0	14001.2	0	2669.99	0	0	0	0	0	0	0	0	0	0	0	0	0	0	0	0	29621.9	40584.3	41175.9	0
Rhombencephalon - MiD3	728.225	0	14612.6	0	1475.19	0	381.506	0	19142.3	0	6210.82	0	23781.3	0	770.122	0	707.092	0	8459.67	0	0	0	287.989	0	0	2539.68	4365.39	0	117.005	0	0	1536.05	0	0	0	0	0	0	0	0	0	15.8398	0	0	0	26098.1	35799.3	31747.3	0
Rhombencephalon - MiM1	134.944	0	18056.5	0	0	0	771.951	0	15271.8	0	3808.52	0	16560.2	0	0	0	0	101.839	0	0	0	0	0	0	0	8822.87	0	0	0	0	0	201.853	0	0	0	0	0	0	0	0	0	0	0	0	0	20782.5	35291.3	34208	0
Rhombencephalon - MiR1	9751.42	0	17731	0	1526.93	0	0	0	19762.8	0	15390.4	0	23199.4	0	0	0	0	0	0	0	0	0	0	0	0	0	14222.4	0	2744.85	0	0	100.682	0	0	0	0	0	0	0	0	0	0	0	0	0	41368.6	37227.1	48439.5	0
Rhombencephalon - MiR2	13409.6	0	21215.4	0	7991.96	0	0	0	22091.9	0	18517.1	0	23221.3	0	0	0	708.769	0	2302.82	0	0	0	1299.31	0	0	0	16687.2	0	676.244	0	0	0	0	0	0	0	0	0	0	0	0	0	0	0	0	35161.1	36555.5	39544.4	0
Rhombencephalon - MiT	3609.47	0	22465.5	0	4863.15	0	493.596	0	21215.7	0	21765.6	0	20696.3	0	314.049	0	0	0	4337.47	0	0	0	202.735	0	0	0	12382.5	0	1324.61	0	0	0	0	0	0	0	0	0	0	53.2466	0	0	0	0	0	33650.6	41102	26215.1	0
Rhombencephalon - MiV1	8854.86	0	13170.4	0	2642.55	0	1470.03	0	18816.3	0	15579.6	0	21568.6	0	0	0	0	0	33.9332	0	0	0	94.0547	0	0	211.207	11567.1	0	6165.87	0	0	0	0	0	0	0	0	0	0	0	0	0	0	0	0	44980.3	38737.6	50371.7	0
Rhombencephalon - MiV2	1788.89	0	18206.9	0	1580.02	0	17.5645	0	16842.2	0	8328.79	0	25084.4	0	17.5645	0	16.9843	0	1261.33	0	0	0	17.1324	0	0	156.04	10569.1	0	2299.68	0	0	87.5401	0	0	0	0	0	0	0	0	0	0	0	0	0	39248.7	41200.3	42236.7	0
Rhombencephalon - Neuropil Region 2	144.168	0	3016.3	0	60.4014	0	214.417	0	2847.5	0	1206.92	0	848.898	0	22.4852	20.7466	44.6618	92.3262	172.163	13.2778	0	4001.17	0	1132.27	0	16445.3	4.2071	2340.54	0	6391.98	0	18124	0	0	0	0	0	0	0	14.733	0	23.1656	0.30338	0	0	29142.4	35620.3	26587.8	0
Rhombencephalon - Neuropil Region 3	55.1066	0	4038.39	0	13.5611	0	4.8574	0	2771.95	0	299.764	0	6920.37	0	1.1873	80.8666	7.8206	240.095	47.4425	168.125	0	814.745	0.30665	22.1397	0	14963.7	406.856	395.336	0.31179	4230.44	0	13062.6	0	0	0	0	0	0	0	33.9045	0	5.673	0	0	0	33652.4	36461	37883.8	0
Rhombencephalon - Neuropil Region 4	68.2418	0	2413.98	0	48.4416	0	39.3149	0	3828.33	0	12.6096	0	10230.7	0	3.5421	160.639	0	343.814	2.8785	97.7665	2249.75	0	103.549	0	0.18641	2.9108	8567.6	0	378.947	0	0	1133.25	0	0	0	0	0	0	0	1.9858	0	0	0.21473	0	0	33408.6	36941	36395.9	0
Rhombencephalon - Neuropil Region 5	5873.88	0.13667	7369	6.5902	661.484	0.3044	2314.07	12.4155	12664.8	1.1913	8420.77	0	14296.1	0	4.5344	4.5813	120.169	45.1303	339.207	7.9615	575.367	0.037315	234.461	0	3.4699	700.091	5187.38	0	2334.4	0.077025	0	903.909	0	0	0.040856	0	0	0.34386	0	6.1356	0.036493	0.26774	0.12593	0.089888	0	28933	30221.9	33547.1	0
Rhombencephalon - Neuropil Region 6	10391.4	0	15270	0	277.495	0	19302.2	0	25546	0	27558.4	0	22215.8	0	0	0	8444.99	0	7094.77	0	22316	0	3331.21	0	3866.87	0	25696.7	0	20065.6	0	0	0	0	0	0	0	0	0	0	6.615	0	0	0	0	0	13598.7	30617.3	41431.6	0
Rhombencephalon - Noradrendergic neurons of the Interfascicular and Vagal areas	806.521	0	3897.53	0	318.217	0	19.965	0	6463.62	0	4184.64	0	1040.51	0	131.57	0	84.8848	10.7924	296.012	0	0	19828	0	13594.1	0	31184.1	0	18300.9	0	18052.7	0	31757.9	0	1.1259	0	0	0	0	0	0	0	64.7905	14.6826	0	0	7050.41	9516.16	7623.76	0
Rhombencephalon - Oculomotor Nucleus nIV	15045.4	0	24212.8	0	4799.69	0	15867	0	22427.4	0	20652.3	0	27239.7	0	9021.06	0	9414.92	0	9880.77	0	24758.7	0	918.669	0	3959.76	0	32748.4	0	11392.5	0	792.385	0	0	0	0	0	0	0	0	0	0	0	0	0	0	0	18257.5	6813.93	0
Rhombencephalon - Olig2 Cluster	0	0	413.098	0	0	0	0	0	8774.19	0	290.282	0	13665.1	0	173.429	0	0	289.139	0	12.0711	7487.33	0	30.3359	0	0	0	6942.35	0	680.194	0	0	86.8767	0	0	0	0	0	0	0	0	0	0	0	0	0	34449.8	48592.9	36147.9	0
Rhombencephalon - Olig2 Stripe	1702.72	0	6134.57	0	295.873	0	287.004	0	7538.9	0	2504.52	0	9658.15	0	0	56.4484	0	174.71	21.1004	242.861	10.1997	53.0119	47.1112	2.5781	0	1021.84	830.296	1.0289	139.479	127.911	0	1331.21	0	0	0	0	0	0	0	5.1477	0	1.8213	0	0	0	31346.8	37078.2	42923.6	0
Rhombencephalon - Olig2 enriched areas in cerebellum	213.215	3.2067	2295.47	0	177.071	0	722.226	0	6035.17	0	853.832	0	10215.5	0	726.095	335.914	427.252	331.198	320.567	131.384	9053.6	0	4502.89	0	847.884	0	10070.2	0	3203.98	0	0	3.8894	0	0	0	0	0	0	0	0	0	0	0	0	0	8612.79	20762.8	7578.1	0.63931
Rhombencephalon - Otpb Cluster 1	0	0	3275.2	0	139.409	0	0	0	19046.9	0	479.536	0	7400.19	0	0	0	987.487	0	814.989	0	1252.49	0	2912.71	0	377.942	0	9620.32	0	0	0	0	136.778	0	0	0	0	0	0	0	0	0	0	0	0	0	21215	40422.2	41144.6	0
Rhombencephalon - Otpb Cluster 2 - locus coeruleus	134.598	0	896.53	0	62.0114	0	4262.77	0	13723.5	0	1690.2	0	19488.3	0	309.108	0	3682.64	0	3230.35	0	0	0	9.379	0	0	335.476	952.321	0	36.8822	0	0	8.5682	0	0	0	0	0	0	0	0	0	0	0	0	0	19131.3	34803.2	35106.6	0
Rhombencephalon - Otpb Cluster 3	28637.2	0	31378.3	0	0	0	38820.3	0	39736	0	45169.4	0	30215.2	0	6484.15	0	30776.5	0	24764.4	0	41952.5	0	25650.6	0	34028.3	0	42414.9	0	43296.3	0	0	0	0	0	0	0	0	0	0	0	0	0	0	0	0	0	10181.5	0	0
Rhombencephalon - Otpb Cluster 4	13905.5	0	19601.5	0	79.4566	0	15317.1	0	26153.5	0	25571.7	0	26243.3	0	417.614	0	10034.6	0	10095.6	0	24975.3	0	2030	0	7124.57	0	22788.5	0	21921.3	0	0	0	0	0	0	0	0	0	0	12.6071	0	0	0	0	0	270.823	22494	3833.35	0
Rhombencephalon - Otpb Cluster 5	0	0	3419.24	0	0	0	0	0	19284.1	0	0	0	6283.49	0	0	0	0	0	94.6255	0	351.629	0	1442.67	0	0	33.824	1318.33	0	0	0	0	0	0	0	0	0	0	0	0	0	0	0	0	0	0	13948.1	35874.4	37215.1	0
Rhombencephalon - Otpb Cluster 6	8000.41	0	23356.5	0	3433.94	0	8053.12	0	22131	0	12891	0	16456.6	0	3292.11	0	1269.11	0	2916.84	0	1.0808	0	0	0	0	3834.61	2.3179	0	1.841	218.659	0	7672.98	0	0	0	0	0	0	0	0	0	3.8755	0	0	0	25347.4	40257.5	41629	0
Rhombencephalon - Oxtl Cluster 1 Sparse	31672.3	0	41232.9	0	0	0	33809.1	0	38326.7	0	41044.1	0	22395.8	0	19300.2	0	29804.6	0	27108.4	0	20032.8	0	0	0	1382.24	0	32826	0	18401.7	0	0	0	0	0	0	0	0	0	0	0	0	0	37.6528	0	0	0	30340.6	37624.9	0
Rhombencephalon - Oxtl Cluster 2 Near MC axon cap	0	0	3199.14	0	0	0	1307.3	0	6616.91	0	172.208	0	8797.08	0	0	170.546	0	0	38.6342	0	1521.72	0	376.836	0	0	679.469	2008.74	0	0	0	0	0	0	0	0	0	0	0	0	0	0	76.988	0	311.629	0	13301.3	36219.6	46458	0
Rhombencephalon - Posterior Cluster of nV Trigeminal Motorneurons	0	0	3743.17	0	0	0	0	0	6764.3	0	1172.97	0	14348.4	0	0	9.2839	0	0	11.2628	0	673.923	0	1046.65	0	0	195.122	7227.74	0	138.534	0	0	241.294	0	0	0	0	0	0	0	11.4602	0	0	0	0	0	30297	39682.6	37638	0
Rhombencephalon - Ptf1a Cluster 1	309.039	0	9748.76	0	287.351	0	4449.6	0	12893.1	0	2810.41	0	16522.4	0	14.5379	0	8.9148	7.0626	123.406	0	2090.41	0	97.9331	0	0	22.527	5162.26	0	352.136	3.4519	0	1098.09	0	0	0	0	0	0	0	18.7203	0	1.1378	0	0	0	29934.3	41952.4	48929.8	0
Rhombencephalon - Ptf1a Stripe	2686.85	0	11091.6	0	1254.21	0	2636.79	0	11903.8	0	6901.7	0	8013.21	0	2069.5	0	1559.21	4.5735	3344.17	2.5247	19.473	1985.21	0	976.254	0	7452.93	48.9307	1912.06	0	4117.85	0	11707.9	0	0	0	0	0	0	0	15.1895	0	7.138	1.055	0	0	5216.7	27641.8	7889.28	0
Rhombencephalon - Qrfp neuron cluster sparse	0	0	2696.75	0	0	0	0	0	302.822	0	0	0	17441	0	0	0	0	19.6683	1.592	0	2044.85	0	5.188	0	0	0	4017.96	0	0	0	0	11.2063	0	0	0	0	0	0	0	0	0	0	0	0	0	14366	41202	22282.2	0
Rhombencephalon - Raphe - Inferior	3026.84	0	10437.5	0	882.12	0	63.6213	0	10869.2	0	2576.76	0	12209.1	0	0	0	0	0	0	3.1786	0	0	0	9.1899	0	618.193	354.486	0	0	2.6435	0	4399.11	0	0	0	0	0	0	0	0	0	2.8814	0	0	0	35375	38771.1	41890.3	0
Rhombencephalon - Raphe - Superior	9899.14	0	14746.4	0	69.962	0	15619	0	24139.9	0	24612.9	0	22040.7	0	249.3	0	5844.47	0	6226.45	0	9725.14	0	1810.99	0	89.9045	0	15660.5	0	7918.42	0	331.565	0	0	0	0	0	0	0	0	0	0	0.84922	0	0	0	11384	28766	31062.7	0
Rhombencephalon - Rhombomere 1	6805.84	23.1749	9123.17	16.1254	552.846	3.5224	6912.36	46.7889	13564.9	8.1827	11709.1	2.7063	11851.7	0	2264.45	242.388	4409	376.562	3922.8	335.366	8944.4	0	2284.08	0.051285	3107.93	396.913	11184.4	2.5872	5322.87	3.2654	113.303	254.404	0	0.17039	0	0	0	0.14003	0	7.8236	0	0.43642	0.36311	0.030698	0	12097.1	23168.6	19899.4	7.9939
Rhombencephalon - Rhombomere 2	6047.36	0	8855.79	0	882.487	3.0413	7603.04	0.072314	14432.5	0	10406	0	15083.7	0	1419.16	112.079	3695.13	347.515	3378.58	171.406	6680.21	0	693.565	0.231	1745.02	20.1025	9574.68	0	5380.08	0.19677	16.4988	241.053	0	0	0.28403	0	0	0.0447	0	27.1639	0	0.23088	0.12823	0.11935	0	18375.5	31374.4	28632	0
Rhombencephalon - Rhombomere 3	2421.97	0	6743.13	0	361.977	0.46554	1176.12	0	10106.2	0	5685.94	0	14129.2	0	93.802	22.9819	369.322	68.1424	575.474	7.8338	2157.55	0	267.098	0	2.7027	268.519	6400.35	0	2237.58	0	0	559.054	0	0	0.80524	0	0	0.34357	0	14.42	0	0.45005	0	0	0	18988.6	30787.7	29738.2	0
Rhombencephalon - Rhombomere 4	1651.83	0	7687.11	0	415.187	0	1428.87	0	11001.2	0	4382.03	0	14453.6	0	170.082	16.6906	296.853	24.9781	852.36	6.9638	508.064	0	300.088	0	4.7319	205.463	4417.63	0	786.712	0.27336	0	751.747	0	0.21725	0.37339	0	0	1.2679	0	6.8877	0.11453	2.3239	0.24819	6.5962	0	18927.5	28613.7	27039.6	0
Rhombencephalon - Rhombomere 5	2209.96	0	10438.5	0	1396.66	0	1301.43	0	10104.4	0	5364.04	0	16361.5	0	1305.75	0.75656	1436.91	11.2648	2411.46	0.38553	883.504	0	62.6929	0	0	231.992	5358.68	0	1071.18	0.076415	0	1650.5	0	0	0	0	0	0.3074	0	5.3068	0.13573	2.7521	0	0.37339	0	22884.6	32040.8	30101	0
Rhombencephalon - Rhombomere 6	1898.25	0	9155.25	0	1016.22	1.5513	870.51	0	7934.38	0	3963.05	0	15689.7	0	1354.13	19.5811	1012.17	107.456	2225.52	55.6674	725.499	0	23.1231	0.22096	0	488.428	2902.57	0	183.655	1.4497	0	2505.36	0	0	0	0	0	0.73154	0	22.6408	0.064889	1.4137	0.13441	0	0	19418.8	33684	27016.2	0
Rhombencephalon - Rhombomere 7	4074.76	0	10557	0	2044.21	1.8782	2821.06	0.027328	11320.9	0	5558.48	0	9625.99	0	2204.01	30.2251	1521.71	93.1168	1811.34	62.0742	54.4737	2730.73	1.237	1657.05	0	11155.4	344.082	2639.25	17.6286	4152.03	0	12339.8	0	0.46401	0	0	0	0.059528	0	18.9535	0.027686	17.0601	1.9551	0	0	21727.6	32328.2	27727.4	0
Rhombencephalon - RoL-R1	88.7128	0	2645.98	0	0	0	8737.31	0	17631.5	0	1626.38	0	17408	0	395.093	0	3054.72	0	2737.15	0	0	0	137.63	0	0	207.08	4907.34	0	65.9598	0	0	0	0	0	0	0	0	0	0	0	0	0	0	0	0	43336.9	42615.4	55551.3	0
Rhombencephalon - RoL2	0	0	14490.6	0	0	0	463.015	0	16388	0	685.925	0	20539.8	0	0	0	0	0	0	0	102.143	0	751.526	0	0	0	13900.9	0	410.684	0	0	0	0	0	0	0	0	0	0	0	0	0	0	0	0	31948	39183.9	47862.4	0
Rhombencephalon - RoL3	0	0	2400.66	0	0	0	0	0	6910.21	0	0	0	20061.2	0	0	0	0	194.734	0	0	6588.02	0	2824.9	0	0	0	9574.41	0	1195.88	0	0	0	0	0	0	0	0	0	0	0	0	0	0	0	0	33576.1	41901.9	41395.9	0
Rhombencephalon - RoM1	16865	0	13602.2	0	173.673	0	13635.6	0	24383.9	0	24918.2	0	22090.6	0	0	0	468.213	0	3102.66	0	1014.49	0	922.204	0	0	0	16878	0	12676.6	0	0	0	0	0	0	0	0	0	0	0	0	0	0	0	0	50404.8	39998.6	58585.5	0
Rhombencephalon - RoM2	1690.29	0	13200.2	0	293.9	0	3417.8	0	16071.3	0	8120.2	0	18156	0	0	0	103.146	0	500.717	0	64.5534	0	59.4437	0	0	0	4866.08	0	1146.96	0	0	7.4329	0	0	0	0	0	0	0	0	0	0	0	0	0	36983.3	41241.4	49440.6	0
Rhombencephalon - RoM3	2146.31	0	14464.2	0	241.446	0	95.0179	0	11510.4	0	5206.71	0	16822.9	0	0	0	0	0	29.9527	0	62.7948	0	9.4763	0	0	6267.06	1366.21	0	293.699	0	0	838.67	0	0	0	0	0	0	0	0	0	0	0	0	0	35403.3	38707.2	45512.6	0
Rhombencephalon - RoV3	8669.25	0	10282.7	0	1654.54	0	530.191	0	19879.5	0	17524.5	0	19913	0	0	0	472.653	0	759.302	0	311.168	0	1321.04	0	0	0	20233.8	0	16009.5	0	0	0	0	0	0	0	0	0	0	0	0	0	0	0	0	49090.6	39362.4	54620.9	0
Rhombencephalon - S1181t Cluster	279.25	0	5684.72	0	46.4428	0	444.08	0	7508.33	0	501.935	0	12514	0	25.7458	331.462	124.14	254.94	58.5246	141.114	4094.75	0	112.385	0	0	214.32	2344.76	0.87074	111.852	0	0	768.272	0	0	2.4468	0	0	0.36168	0	0.81736	0	2.4164	0	0	0	11069.6	36483	24267.9	0
Rhombencephalon - Small cluster of TH stained neurons	8230.59	0	19227.3	0	15331.1	0	0	0	20731.8	0	7902.7	0	220.58	0	8243.41	0	7586.03	0	3463.43	0	0	499.081	0	2997.79	0	14718.9	0	14028.9	0	11172	0	23517.6	0	0	0	0	0	0	0	0	0	0	0	0	0	7265.2	24756.2	3452.55	0
Rhombencephalon - Spinal Backfill Vestibular Population	0	0	49.6623	0	0	0	0	0	3578.34	0	0	0	7869.72	0	0	0	0	72.4389	0	0	0	0	7.4008	0	0	710.082	2677.16	0	62.2669	0	0	4521.23	0	0	0	0	0	0	0	0	0	0	0	0	0	32371	29990.1	29006.9	0
Rhombencephalon - Spiral Fiber Neuron Anterior cluster	0	0	2826.22	0	0	0	119.616	0	7367.95	0	0	0	7256.54	0	0	0	0	0	0	0	505.601	0	0	0	0	5053.05	20.5523	0	717.938	0	0	844.63	0	0	0	0	0	0	0	0	0	0	0	0	0	34792.4	39585.1	46098.9	0
Rhombencephalon - Spiral Fiber Neuron Posterior cluster	0	0	7181.38	0	0	0	0	0	7965.49	0	967.807	0	13149.7	0	0	0	0	0	0	0	980.974	0	0	0	0	5595.18	0	0	0	0	0	923.404	0	0	0	0	0	0	0	0	0	0	0	0	0	25363.7	39274.1	42663.4	0
Rhombencephalon - Tangential Vestibular Nucleus	0	0	2046.31	0	0	0	0	0	1097.79	0	0	0	9126.46	0	0	9.8091	0	9.0413	4.9327	1.0572	22.3353	0	0	0	0	302.95	4400.61	0	58.3663	0	0	5778.35	0	0	0	0	0	0	0	6.6762	0	0	0	0	0	32506.7	31728.4	34171.4	0
Rhombencephalon - VII Facial Motor and octavolateralis efferent neurons	6452.13	0	19085.3	0	2619.65	0	1504.24	0	21335.7	0	18759.9	0	22949.1	0	8318.08	0	3691.71	0	7035.23	0	764.802	0	28.2508	0	0	11.2556	1730.05	0	556.014	0	0	123.472	0	0	0	0	0	0	0	1.6911	0	0	0	0	0	5737.25	33934	33171.8	0
Rhombencephalon - VII' Facial Motor and octavolateralis efferent neurons	7899.73	0	7484.81	0	0	0	673.377	0	12153.4	0	9863.57	0	21494.8	0	846.463	0	0	118.827	74.6741	0	0	0	0	0	0	0	989.18	0	0	0	0	40.7228	0	0	0	0	0	0	0	224.404	0	0	0	0	0	26017.7	41650.6	45839.6	0
Rhombencephalon - Valvula Cerebelli	1303.91	0	3624.26	0	1.7508	0	2608.58	0	2489.4	0	3798.2	0	10959.9	0	976.391	169.975	1149.82	51.9568	512.544	112.757	17806.8	0	5035.29	0	2992.6	0	12138.7	0	3686.04	0	10.1726	11.7816	0	0	0	0	0	0	0	0	0	0	0	0	0	76.625	19729	1135.53	42.8173
Rhombencephalon - Ventrolateral population of serotonergic neurons	12269.7	0	8098.25	0	847.296	0	1552.71	0	16053.2	0	14349.1	0	1811.46	0	0	0	0	0	1184.62	0	0	0	14.6427	0	0	3468.06	576.949	0	684.477	0	0	846.786	0	0	0	0	0	0	0	0	0	0	0	0	0	16244.4	6335.74	13575.6	0
Rhombencephalon - Vglut2 Stripe 1	254.909	0	4935.27	0	70.4545	1.0676	71.858	0	2900.67	0	548.071	0	11496.2	0	17.2657	10.9773	29.1963	45.6218	270.579	53.3153	786.121	2465.54	1.2741	1600.81	0	5754.45	862.427	2246.56	0	3109.31	0	6604.45	0	0	0	0	0	0	0	9.5632	0	6.1913	0.24565	0	0	9661.83	33544.4	15343	0
Rhombencephalon - Vglut2 Stripe 2	5491.53	0	19685.8	0	6190.95	0	2298.78	0	18966.5	0	12772.4	0	16343.9	0	5906.92	0	6893.62	0	8994.75	0	0	476.132	0	1067.29	0	7159.31	0	4307.36	0	2859.79	0	10680.2	0	0	0	0	0	0	0	12.2625	0	0	0	0	0	11284.2	32849	17378.5	0
Rhombencephalon - Vglut2 Stripe 3	12962.3	0	27347.5	0	8287.86	0	16486.2	0	29662	0	20690.7	0	20156.8	0	9446.4	0	6961.87	0	5534.65	0	1461.01	0	0.66352	0	20.97	1879.65	806.156	3.7189	508.389	11.2407	0	4971.7	0	0	0	0	0	0	0	8.4861	0	0	0	0	0	15241.1	36333.4	34860.3	0
Rhombencephalon - Vglut2 Stripe 4	12469.9	0	19787.8	0	3658.93	0	8624.02	0	22778.6	0	15414.8	0	20706.2	0	6172.05	0	4049.61	71.1543	4571.61	6.8704	860.981	0	14.9738	0	0	891.519	1114.1	0	161.596	83.476	0	1741.48	0	0	1.1825	0	0	0	0	17.9176	0	0	0	0	0	17321.1	37308.4	37884.6	0
Rhombencephalon - Vglut2 cluster 1	24706.1	0	23932.6	0	6910.65	0	33475.6	0	39640.3	0	40716.2	0	30074.1	0	4169.39	0	25250.7	0	21993.6	0	33499.5	0	4575.98	0	17681.1	0	35086.5	0	31856.8	0	627.078	0	0	0	0	0	0	0	0	10.0962	0	0	0	0	0	2661.07	27848.8	23335.2	0
Rhombencephalon - Vglut2 cluster 2	92.5413	0	2168.48	0	25.4219	0	355.482	0	4952.08	0	34.2411	0	14997.2	0	5.3742	24.6882	0	139.043	7.0193	31.7193	4235.76	0	184.489	0	0	106.106	4364.26	0	126.387	0	0	293.578	0	0	2.0049	0	0	0.30796	0	0	0	2.766	0	0	0	18026.2	40029.6	28471.9	0
Rhombencephalon - Vglut2 cluster 3	12383.8	0	24494.9	0	5935.86	0	991.258	0	25303	0	21676.3	0	24821.3	0	2881.88	0	1044.97	0	6833.6	0	1601.83	0	0	0	0	0	1098.36	0	92.5925	0	0	209.329	0	0	0	0	0	0	0	0	0	0	0	0	0	1781.08	31903.4	31412	0
Rhombencephalon - Vglut2 cluster 4	3399.76	0	5154.02	0	469.047	0	147.973	0	3956.65	0	194.742	0	1941.15	0	0	0	0	9.7883	0	0	0	0	0	0	0	1885.73	0	0	0	7.0553	0	1102.93	0	0	0	0	0	0	0	0	0	0	0	0	0	40282.8	47772.5	56807	0
Rhombencephalon - Vmat2 Cluster 1	845.237	0	8379.52	0	297.544	0	1843.1	0	22947.5	0	323.008	0	10967.2	0	84.0543	0	0	0	102.712	0	805.074	0	171.916	0	0	892.128	0	0	0	0	0	1595.33	0	0	0	0	0	0	0	0	0	0	0	0	0	6261.9	23772.2	8883.65	0
Rhombencephalon - Vmat2 Cluster 2	2348.07	0	19635.7	0	635.968	0	1964.09	0	7555.16	0	222.586	0	3587.66	0	0	60.1444	0	390.939	0	0	423.795	0	0	0	0	1000.2	0	49.2807	0	0	0	4639.12	0	0	0	0	0	0	0	0	0	0	0	0	0	1973.27	26117.5	11025.6	0
Rhombencephalon - Vmat2 Cluster 3	34.3896	0	25738.9	0	463.975	0	4981.68	0	6066.73	0	4902.74	0	23713.3	0	3981.08	0	6313.12	0	7905.55	0	2264.62	0	249.613	0	0	192.829	3193.48	0	629.806	0	0	71.225	0	0	0	0	0	0	0	0	0	0	0	0	0	7309.56	36308.5	27086.1	0
Rhombencephalon - Vmat2 Cluster 4	6724.21	0	17464.4	0	6699.39	0	88.2162	0	30605.4	0	25953.7	0	25994.6	0	1858.04	0	2642.19	0	17105.2	0	0	0	0	0	0	0	271.676	0	0	0	0	5795.16	0	0	0	0	0	0	0	0	0	0	0	0	0	21227.7	34700.8	23184.5	0
Rhombencephalon - Vmat2 Cluster 5	10151.2	0	17647.8	0	4690.1	0	8030.64	0	23565.9	0	19215.7	0	23386.9	0	7011.1	9.405	7685.62	5.3047	7514.24	5.8602	2444.64	0	11.4861	0	0	25.374	4344.82	0	1674.43	0	0	6.7193	0	0	0	0	0	0	0	6.0523	0	0	0	0	0	8424.61	35988.9	40363.8	0
Rhombencephalon - Vmat2 Stripe1	876.306	0	6503.33	0	398.891	24.045	1056.04	0.7455	6157.65	0	3116.03	0	4838.49	0	973.405	20.6639	486.23	112.505	1952.76	53.67	0	3026.58	0	1278.43	0	9161.1	39.5838	2434.44	0	3935.21	0	13858	0	0	0	0	0	0	0	52.7323	0	73.2131	1.667	0	0	17052.3	32717.1	18334.8	0
Rhombencephalon - Vmat2 Stripe2	8141.19	0	18868.3	0	8366.31	0	1191.44	0	20657.7	0	16048.4	0	9597.23	0	6970.88	0	7891.24	0	11980.6	0	0	3997.02	0	4957.79	0	15246.6	3.4952	10428.9	0	9014.55	0	19775.8	0	0	0	0	0	0	0	0	0	0	0	0	0	3812.11	28016.3	9176.97	0
Rhombencephalon - Vmat2 Stripe3	14695.3	0	27586.2	0	13437.3	0	21769.2	0	30054	0	23657.8	0	16707.2	0	12109	0	9202.78	0	1268.6	0	45.5222	0	0	0	0	112.386	0	0	0	0	0	3455.55	0	0	0	0	0	0	0	0	0	0	0	0	0	17422.7	36275.6	36011.5	0
Rhombencephalon - X Vagus motorneuron cluster	3282.36	0	12245.3	0	2524.69	0	2142.47	0	14090.4	0	9853.13	0	10311.6	0	2738.26	0	3963.19	0	4653.37	2.9214	0	3164.54	0	1659.1	0	14370.3	0	3374.04	0	5795.6	0	15609.6	0	0	0	0	0	0	0	0	0	41.2678	2.3416	0	0	13308.1	31768	19464.6	0
Spinal Cord	11.2736	0	15.7865	0	10.8139	0	2.3648	0	206.431	0	0.53872	0	800.84	0	0.32861	136.009	2.0368	15.672	0.1023	0.21398	0	55.7122	0.13463	61.179	0	640.163	0	58.5434	0	15.4823	0.0079417	2552.64	0	1.0847	0	0	0.12503	0.24307	0	3.8417	0.34274	0.10727	1.3783	0.067217	0	0	40.7759	0	17.0522
Spinal Cord - 6.7FDhcrtR-Gal4 Stripe	3628.67	0	11688	0	990.169	0	2773.51	0	10777	0	4020.96	0	9042.93	0	1051.25	40.2725	551.521	0.3989	1353.81	0	5.1238	187.794	2.6922	4.2723	0	7781.55	114.411	34.2662	1.7786	1415.09	0	8664.72	0	4.3158	0	0	0	0	0	18.4763	0	32.6001	0	0	0	15553.5	24803.9	24258.1	25.4724
Spinal Cord - Dorsal Sparse Isl1 cluster	0	0	14.5503	0	0	0	0	0	57.6873	0	0	0	2621.53	0	0	388.053	0	2.2431	0	0	0	0	0	0	0	1613.02	0	0	0	136.351	0	4267.39	0	11.4152	0	0	0	0	0	0	0	15.3858	6.9206	0	0	107.008	263.801	0	249.885
Spinal Cord - Gad1b Stripe 1	25.1712	0	1158.49	0	83.6791	0	7.4271	0	1470.25	0	104.341	0	1651.16	0	0	7.7874	15.3008	3.2073	14.3764	3.3237	0	2364.34	0	1302.2	0	5891.42	0	2829.07	0	2798.53	0	8918.82	0	0	0	0	0	0	0	4.2574	0.5396	0	0.77904	0	0	86.3111	164.175	198.664	1.3577
Spinal Cord - Gad1b Stripe 2	0	0	0	0	0	0	0	0	0	0	0	0	0	0	0	0	0	0	0	0	0	0	0	0	0	0	0	0	0	0	0	30.1388	0	0	0	0	0	0	0	0	0	0	0	0	0	0	0	0	0
Spinal Cord - Glyt2 Stripe	145.961	0	2090.55	0	103.821	0	19.1873	0	1539.96	0	619.694	0	4085.35	0	7.6783	53.6741	204.713	0	112.86	0	0	399.934	0	573.774	0	4324.99	0	1069.94	0	1133.08	0	6988.26	0	4.7592	0	0	0	0	0	2.7953	0	27.1236	2.7765	0	0	1350.48	2312.13	2269.04	61.6976
Spinal Cord - Isl1 stripe - motorneurons	544.585	0	2477.7	0	451.181	0	57.0572	0	3815.51	0	1057.25	0	3785.28	0	0.18082	0.45973	13.2057	0.94648	1.3438	0	0	0	0	0	0	5117.49	0	0	0	2.6504	0	5521.65	0	0	0	0	0	0	0	3.9313	0	0.61429	0	0	0	3760.57	3278.58	6389.78	0
Spinal Cord - Neurons with descending projections labelled by spinal backfills	385.03	0	2807.31	0	337.097	0.47984	274.38	0	2494.88	0	1543.98	0	5994.86	0	124.975	48.0587	353.56	0.84648	274.479	0	0	175.59	0	41.0357	0	5442.04	0	55.4482	0	742.06	0	6969.34	0	10.2242	0	0	0	0	0	13.1611	0	43.4395	0	0	0	2310.73	2994.14	3576.53	0.86564
Spinal Cord - Neuropil Region	267.362	0	686.197	0	121.922	0.15487	6.0233	0	992.875	0	213.945	0	4280.16	0	2.4277	146.919	25.4521	20.1472	20.324	0	0	56.579	0	14.7608	0	4477.98	13.3971	5.9068	0	279.497	0.018631	6033.16	0	3.1086	0	0	0	0.34817	0	6.576	0.14716	1.8907	1.6973	0.099641	0	4584.92	3670.14	4044.27	3.1774
Spinal Cord - Olig2 Stripe	0	0	71.3617	0	27.2057	0	0	0	84.3741	0	0	0	56.375	0	0	6.5895	0	25.7901	0	17.7815	0	0	0	0	0	892.837	0	0	0	0	0	2570.76	0	0	0	0	0	0	0	0	0	1.6531	0	0	0	4.4505	1498.78	330.499	0
Spinal Cord - Vglut2 Stripe 1	0	0	56.2006	0	0	0	0	0	73.9936	0	0	0	625.466	0	0	409.07	0	16.4928	0	0	0	369.847	0	289.952	0	425.296	0	431.664	0	144.061	0	3585.83	0	1.4871	0	0	0.823	0	0	0	0	0	0.7735	0	0	0	0	0	99.6199
Spinal Cord - Vglut2 Stripe 2	42.8135	0	819.472	0	115.443	0	11.2389	0	1741.68	0	47.851	0	947.854	0	0	9.4988	0	7.3549	0	13.9195	0	34.6626	0	4.8444	0	3550.93	0	189.134	0	458.455	0	5473.83	0	0	0	0	0	0	0	1.8894	1.0006	0	1.4446	0	0	2.8515	774.936	662.214	0
Spinal Cord - Vglut2 Stripe 3	0	0	4.0969	0	128.325	0	2.4531	0	0	0	0	0	142.897	0	0	238.935	0	0	0	0	0	83.1046	3.3752	76.2852	0	1005.27	0	0	0	36.6524	0	3046.74	0	0	0	0	0	0	0	0	0	0	0	0	0	1472.7	1937.96	1280.21	0
Spinal Cord - Vmat2 Stripe1	116.561	0	3625.17	0	40.2459	0	17.3947	0	3005.56	0	591.214	0	5234.86	0	8.3277	38.87	317.272	0	160.491	0	0	190.26	0	30.0388	0	8679.95	0	106.765	0	2182.07	0	10450.5	0	16.5965	0	0	0	0	0	19.2961	0	73.5952	0	0	0	4474.02	9846.56	7889.2	132.472
Spinal Cord - Vmat2 Stripe2	0	0	0	0	0	0	27.8922	0	0	0	0	0	0	0	0	2.4577	0	0	0	0	0	0	0	0	0	40.5838	0	0	0	0	0	102.819	0	0	0	0	0	0	0	0	0	0	0	0	0	0	0	0	0
Telencephalon	0	0	0	0	0	0	0	0	0	0	0	0	0	0	0	0	0	0	0	0	0	0	0	0	0	0	0	0	0	0	0	0	0	0	0	0	0	0	0	0	0	0	0	0	0	0	0	0	0
Telencephalon - Anterior Commisure	0	258.478	0	5878.86	0	0	0	1.8102	0	0	0	0	0	625.669	0	10566.1	0	7323.16	0	1147.83	28108.7	0	27860.5	0	7747.25	0	31531.1	0	25922.1	0	9709.48	0	0	0	0	0	0	0	0	0	0	0	0	0	0	24580.2	33108.1	6828.04	0
Telencephalon - Isl1 cluster 1	0	9220.53	0	9360.95	0	2614.7	0	2797.85	25.6133	5.2751	0	773.08	0	3824.62	0	12819	0	9746.44	8.0484	4143.25	37582.5	0	30656.1	0	11262.4	0	34789.4	0	30168.2	0	21366	0	0	0	0	0	0	0	0	34.0175	0	0	0.26422	0	0	30590.4	32575.9	5668.32	0
Telencephalon - Isl1 cluster 2	0	2.9863	0	1152.87	0	0	0	0	43.1968	0	15.3427	0	0	1030.86	0	1857.54	3.5029	171.883	809.083	0	30415.3	0	33018.4	0	12879.2	0	41709.4	0	32061	0	9817.12	0	0	0	0	0	0	0	0	0	0	0	0	0	0	16820.4	34837.9	8761.82	0
Telencephalon - Olfactory Bulb	0	19519.9	0	16370.4	0	14891	17.7656	20817	34.5738	6427.48	0	6965.77	0	10190.5	0	24536.9	0	24302.8	0	20379.4	20866.6	0	23348.6	0	7622.76	14.3818	21545.2	0.2137	18357.7	0	11726.1	0	2.2064	0	0.35243	0	19.6834	0	0	9.9984	0	0.26995	16.641	3.1048	0	26582	29161.6	4003.54	0
Telencephalon - Olfactory bulb dopaminergic neuron areas	0	31363.5	0	23362.8	0	24752.4	0	37286	0	11369.8	0	16434.7	0	20338.1	0	37078.9	0	37050.8	0	31886.2	31091.6	0	20915	0	15199.4	0	25142.4	0	23118.9	0	9113.2	0	0	0	0	0	0	0	0	0	0	0	1.9911	0	0	33957.4	25425.8	5636.44	0
Telencephalon - Olig2 Cluster	536.664	4524.11	0	1152.45	6.1747	995.438	0	477.692	0	0	17.4444	139.996	0	937.687	0	4085.54	2.5704	2149.64	259.112	311.885	22402.1	0	19296.8	0	874.21	0	22812	0	16523.9	0	5165.03	0	0	0	0	0	0	0	0	0	0	0	0	0	0	19989.4	21724.9	1116.84	0
Telencephalon - Optic Commissure	15.1	0	21.0988	0	0	0	5.6758	0	499.324	0	242.897	0	0	0	0	0	0	0	0	20.7722	0	0	0	0	0	8.2717	148.461	0	16.7704	0	0	180.115	0	0	0	0	0	0	0	0	0	0	0	0	0	1300.88	9713.12	3572.82	0
Telencephalon - Pallium	0	4230.69	0	13236.6	0.090482	2999.94	0	4451.52	29.6205	18.9489	0	679.726	270.846	1835.83	0	7278.62	0	7707.08	1.1917	5573.94	24010.7	0.10096	20541.3	0	5759.79	1902.35	22266.6	0	14670.3	0	8675.63	263.336	0	0	0	0	0	0	0	25.2919	0.16316	0.11372	10.8653	0.13961	0	13697.8	25366.8	11045	92.6206
Telencephalon - Postoptic Commissure	0	112.912	0	0	0	26.7401	5.4864	0	5.8458	0	0	0	0	0	0	247.278	0	1171.95	0	1326.02	0	100.583	0	8.9676	0	1805.41	0	0	0	0	0	539.294	0	0	0	0	0	0	0	0	0	0	0	2.7971	0	23843.2	32740.5	21993.2	0
Telencephalon - S1181t Cluster	189.584	50.4247	0	327.259	0	0	0	0	168.291	0	0	0	0	72.3484	12.3863	64.3884	3.2025	86.1042	886.336	18.1363	34819.5	0	30888.3	0	5976.09	0	32497	0	23033.4	0	19299.4	0	0	0	0	0	0	0	0	56.0242	0	0	0	0	0	17718.8	28293	8705.99	0
Telencephalon - Subpallial Gad1b cluster	312.778	8357.11	7.5878	8728.08	15.0403	4913.82	8.9514	7763.64	210.105	1599.42	121.222	2792.84	0	7147.27	19.7509	12353.6	3.3826	11039.5	694.032	8261.42	33581.4	0	24614.6	0	9140.8	336.786	29172.7	0	22369.4	0	11484.3	0	0	0	0	0	0	0	0	10.2165	0	0	0.6937	0.16933	0	24520.1	27740.9	6676.3	18.1194
Telencephalon - Subpallial Otpb Cluster 2	204.841	344.345	0	856.034	0	324.83	0	61.443	198.209	0	0	0	0	274.585	8.8755	2157.15	2.2948	1506.89	647.356	604.805	36148.2	0	30965.2	0	7084.97	0	32920	0	25199.4	0	19827.3	0	0	0	0	0	0	0	0	42.4115	0	0	0.32479	0	0	19412.9	29103.4	8501.18	63.9071
Telencephalon - Subpallial Otpb strip	0	0	0	10.2774	0	0	0	0	1251.56	0	0	0	0	3934.6	0	0	0	0	362.665	0	39273	0	28816.5	0	17855.5	0	38681.2	0	32787.5	0	11227.2	0	0	0	0	0	0	0	0	0	0	0	0	0	0	48826.4	59743.9	42237.4	0
Telencephalon - Subpallial Vglut2 Cluster	105.663	549.193	12.1518	572.366	0	959.127	46.3867	2133.53	21.7827	0	21.9944	0	0	0	4.815	3842.02	0	1169.39	536.427	53.2873	25871.2	0	26978.7	0	2276.56	0	32814.5	0	15973.4	0	9311.01	0	0	0	44.7629	0	0	0	0	18.4723	0	8.2252	0	0	0	21357.4	26557.8	1530.37	0
Telencephalon - Subpallial dopaminergic cluster	0	43.1863	0	3943.29	0	29.1591	0	0	0	0	0	0	0	359.06	0	356.369	0	10.7507	0	17.696	39117	0	30862.6	0	15203.6	0	39617.4	0	27289.1	0	12998.7	0	0	0	0	0	0	0	0	101.388	0	0	0	0	0	7198.51	27724.6	3294.97	180.154
Telencephalon - Subpallium	530.138	6329.6	64.2461	6999.41	27.4136	3385.01	49.9172	5461.93	151.607	943.122	260.904	1648.37	0.63388	4438.19	13.1679	10149.9	2.5611	8763.35	1011.69	5840.39	31764.7	0	27083.4	0	8558.04	222.512	30899.7	0	23096.8	0	12323.7	0	0.13211	0	2.2981	0	0	0	0	18.2803	0	1.9799	0.4576	0.09215	0	23050.1	28705	6173.27	9.8607
Telencephalon - Telencephalic Migrated Area 4 (M4)	0	240.228	0	8406.67	0	413.774	0	6.8424	0	0	0	0	0	0	0	13133.8	0	4150.61	0	1847.21	23599.3	0	20923.3	0	1615.08	0	23279.7	0	16754.1	0	10974.2	0	0	0	0	0	0	0	0	3.8198	0	155.757	0	0	0	22128.8	30350	6045.22	36.5204
Telencephalon - Vglut2 rind	0	5672.44	0	13688.7	0.23506	4004.71	0	4531.3	41.5711	57.941	0	1345.22	519.331	915.061	0	7611.21	0	9447.26	0	7104.92	23991.1	0	17722.3	0	4542.73	984.857	20393.5	0	14091.7	0	6550.79	709.569	0	0	0	0	0	0	0	32.0619	0	0.29542	0.49914	0.65242	0	14027.5	25873.1	9354.89	14.5693
Telencephalon - Vmat2 cluster	0	1151.34	0	6786.58	0	2049	0	1219.4	9.5714	0	0	0	4.5803	1134.33	0	5703.7	0	2853.17	5.6772	1354.98	25051.1	0	18618.8	0	8013.15	3179.92	21299.2	0	12934.8	0	4464.13	0	0	0	0	0	0	0	0	3.6438	0	0	0	0	0	7347.67	19526.9	1156.95	81.0206
[truncated: 63 more columns]
