# Supplementary material for: Integration of cooperative and opposing molecular programs drives learning-associated behavioral plasticity
Source: PLoS Genet. 2023 Mar 27;19(3):e1010650. doi: 10.1371/journal.pgen.1010650 (PMC10079226; doi:10.1371/journal.pgen.1010650)
Supplement: S2 Table — These values were used for cluster analysis. (XLSX) [file pgen.1010650.s007.xlsx]

## Sheet: Normalized_MAP_Mapping_PosOnly_
roi_name	ap2s1_210624_Hab	ap2s1_210624_NoStim	ap2s1_210708_Hab	ap2s1_210708_NoStim	ap2s1_210708_Taps1	ap2s1_210708_Taps2	ap2s1_220825_Hab	ap2s1_220924_Hab	ap2s1_221016_Hab	ap2s1_221017_Hab	Butaclamol_210716_Hab	Butaclamol_210716_NoStim	Butaclamol_210722_Hab	Butaclamol_210722_NoStim	Butaclamol_210722_Taps	Butaclamol_210805_Taps	cacna2d3_210316_Hab	cacna2d3_210316_NoStim	cacna2d3_210316_Taps	cacna2d3_210603_Hab	cacna2d3_210603_NoStim	cacna2d3_210617_Taps	hip14_210223_Hab	hip14_210223_NoStim	hip14_210223_Taps	hip14_210228_NoStim	hip14_210228_Taps	hip14_210527_Hab	hip14_210527_NoStim	hip14_210527_Taps	kcna1a_210309_Hab	kcna1a_210309_Taps	kcna1a_210520_Hab	kcna1a_210520_NoStim	kcna1a_210520_Taps	kcna1a_210617_NoStim	MK801_210701_Hab	MK801_210701_NoStim	MK801_210701_Taps	MK801_210715_Hab	MK801_210715_NoStim	MK801_210715_Taps	pappaa_210416_Hab	pappaa_210416_NoStim	pappaa_210416_Taps	pappaa_210610_Hab	pappaa_210610_NoStim	pappaa_210610_Taps	pappaa_220912_Hab
Diencephalon -	0.00233833	0.00287711	0.00203726	0.00253721	8.12e-05	0.000344	5.61e-05	0.0110939	0.00794515	0.00478107	4.21e-05	5.13e-05	0.00921526	9.83e-05	0.000407	0.00555816	0	0.000259	0	0.00124523	0.00229233	0.000919	0.318609	0.385488	0.335981	0.3344	0.167182	0.443312	0.54018	0.452735	0.000193	2.77e-06	0	1.51e-05	8.43e-06	7.39e-06	0.00415488	0.000558	3.42e-07	0	6.85e-07	1.2e-06	0.0137944	0	0.0305105	0.0340373	0.0572676	0.0960386	0.154233
Diencephalon - Anterior group of the posterior tubercular vmat2 neurons	0	0	0	0	0	0	0	0	0	0	0	0	0	0	0	0	0	0	0	0	0	0	0	0.251158	0.648113	0.0545287	0	0.0172194	0.151802	0.16162	0	0	0	0	0	0	0	0	0	0	0	0	0	0	0	0	0	0.00207239	0
Diencephalon - Anterior preoptic dopaminergic cluster	0	0	0	0	0	0	0	0	0	0	0	0	0	0	0	0	0	0	0	0	0	0	0.363041	0.283502	0.113134	0.152965	0.000399	0.616607	0.56436	0.633935	0	0	0	0	0	0	0	0	0	0	0	0	0	0	0	0.352406	0.00854237	0.225956	0.70974
Diencephalon - Anterior pretectum cluster of vmat2 Neurons	0	0	0	0	0	0	0	1.59e-05	0.000907	0.000197	0	0	0	0	0	0	0	0	0	0	0.00234685	0	0.0209891	0.392739	0.0231604	0.00965873	0.000433	0.415492	0.580758	0.0431424	0.000176	0	0	0	0	0	0	5.88e-05	0	0	0	0	0	0	0	0.00713299	0.000746	0.00857343	0.259486
Diencephalon - Caudal Hypothalamus	0	0	0	0	0	0	0	0	0	0	0	0	0.0403633	0	0	0.0181081	0	0	0	0.000447	0	0	0.253506	0.105217	0.179114	0.155876	0.00227219	0.342072	0.39036	0.337096	0	0	0	0	0	0	0	4.71e-05	0	0	0	0	0	0	0.0631579	0.00106436	0	0.00492809	0
Diencephalon - Diffuse Nucleus of the Intermediate Hypothalamus	0.000692	0.00149055	1.7e-05	0.00536635	0	0	0	0.000526	0.00482172	0.0191673	0	0	8.72e-05	0	0	0	0	0	0	0	0	0	0.426504	0.299404	0.238624	0.883846	0.7136	0.814057	0.936752	0.913879	0	0	0	6.34e-05	0	0	0	0	0	0	0	0	0	0	0.00412401	0.0427953	0.461377	0.0326775	0.00650702
Diencephalon - Dopaminergic Cluster 1 - ventral thalamic and periventricular posterior tubercular DA neurons	0	0	0	0	0	0	0	0	0	0	1.77e-05	0	0.003136	0	0	0.00252516	0	0	0	0	0	0	0.271056	0.670821	0.572119	0.286057	0.00356854	0.502067	0.665823	0.57597	0	0	0	0	0	0	0	0	0	0	0	0	0	0	0	0.000343	0.0566674	0.142987	0.0672988
Diencephalon - Dopaminergic Cluster 2 - posterior tuberculum	0	0	0	0	0	0	0	0	0	0	0	0	0	0	0	0	0	0	0	0	0	0	0.369522	0.489353	0.703821	0.251973	0.0266204	0.490143	0.670296	0.471019	0	0	0	0	0	0	0	0	0	0	0	0	0	0	0	0.000824	0	0.271512	0.0143155
Diencephalon - Dopaminergic Cluster 3 - hypothalamus	0	0	0	0	0	0	0	0	0	0	0	0	0	0	0	0	0	0	0	0	0	0	0.0345047	0.0245094	0.890819	0.272175	0	0.0780938	0.29568	0.208572	0	0	0	0	0	0	0	0	0	0	0	0	0	0	0	0.00110772	0	0.0863593	0
Diencephalon - Dopaminergic Cluster 4/5 - posterior tuberculum and hypothalamus	0	0	0	0	0	0	0	0	0	0	0	0	0	0	0	0	0	0	0	0	0	0	0.268123	0.556243	0.895535	0.0593363	7.73e-05	0.01958	0.19538	0.156835	0	0	0	0	0	0	0	0	0	0	0	0	0	0	0	0.0152341	0.0443226	0.0947096	0.172191
Diencephalon - Dopaminergic Cluster 6 - hypothalamus	0	0	0	0	0	0	0	0	0	0	0	0	0	0	0	0	0	0	0	0	0	0	0.428575	0.734433	0.979847	0	0	0	0	0.0197177	0	0	0	0	0	0.000274	0	0	0	0	0	0	0	0	0	0	0	0	0.00908548
Diencephalon - Dopaminergic Cluster 7 - Caudal Hypothalamus	0	0	0	0	0	0	0	0	0	0	0	0	0.0302789	0	0	0.00127177	0	0	0	0.000561	0	0	0.928462	0.386258	0.714333	0.15298	9.29e-05	0.33043	0.663637	0.490174	0	0	0	0	0	0	0	0	0	0	0	0	0	0	0.0148929	0	0	0.0336416	0
Diencephalon - Dorsal Thalamus	0	0	0	0	0	0	0	0	5.79e-06	0	0	0	0	0	0	0	0	0	0	0	0	0	0.117617	0.453387	0.0688521	0.112478	0.0153634	0.593797	0.693624	0.248381	0	0	0	0	0	0	0	0	0	0	0	0	0	0	0	0.00146139	0.00333207	0.014611	0.200832
Diencephalon - Eminentia Thalami	0	0.0411664	0	0.000148	0	0	0.00396957	0.000175	0.0156541	0	0	0	0.000286	0	0	0.0182878	0	0	0	0	0	0	0.54276	0.708598	0.611265	0.443133	0.240203	0.48647	0.776224	0.491391	0	0	0	0	0	0	0.0155355	0	0	0	0	0	0	0	0	0.145518	0.167547	0.192489	0.129036
Diencephalon - Habenula	0.00335639	0.0297892	0.0269682	0.00344883	0	0.000182	0.000138	0.0376236	0.0646012	0.0294673	0	0	0.00125668	0	0	1.07e-05	0	0	0	0.00015	0.0284412	0	0.0313319	0.118089	0.00160389	0.0638287	0.00335224	0.123584	0.33306	0.105296	0	0	0	0	0	0	0.000395	0.000624	0	0	0	0	0	0	0.0033822	0.0654963	0.111611	0.181485	0.279624
Diencephalon - Hypothalamus - Caudal Hypothalamus Neural Cluster	0	0	0	0	0	0	0	0	0	0	0	0	0.0446231	0	0	0.0183958	0	0	0	0.00047	0	0	0.0840453	0.0242016	0.0746044	0.155937	0.00177057	0.327198	0.326636	0.242862	0	0	0	0	0	0	0	0	0	0	0	0	0	0	0.0227205	0.000448	0	0.00109869	0
Diencephalon - Hypothalamus - Intermediate Hypothalamus Neural Cluster	0	0	0	0	0	0	0	0	0	0	0	0	0.000345	0	0	0	0	0	0	0	0.00850321	0	0.472128	0.172703	0.277136	0.089654	0	0.102082	0.132792	0.153184	0.00377718	0	0	0	0	0	0	0	0	0	0	0	0	0	0	0.0372668	0	0.0179188	0.00581338
Diencephalon - Hypothalamus 6.7FRhcrtR-Gal4 cluster 1	0	0	0	0	0	0	0	0	0	0	0	0	0	0	0	0	0	0	0	0	0	0	0.319417	0.600432	0.560114	0.224168	0.0279263	0.494278	0.622544	0.444659	0	0	0	0	0	0	0	0	0	0	0	0	0	0	0	0	0.0395602	0.0377573	0.168539
Diencephalon - Hypothalamus 6.7FRhcrtR-Gal4 cluster 2	0	0	0	0	0	0	0	0	0	0	0	0	0	0	0	0	0	0	0	0.00687245	0	0	0.000473	0.355773	0.154603	0.0013234	0	0.20863	0.452383	0.16536	0	0	0	0	0	0	0	0	0	0	0	0	0	0	0	0	0.0558406	0.0811931	0.180924
Diencephalon - Hypothalamus Gad1b Cluster 1	0.000474	0	0.00138574	0	0.00126333	0	0	0.00336403	8.71e-05	0	0	0	0.00754581	0	0	0	0	0	0	0	0	0	0.496774	0.558535	0.672405	0.405926	0.156284	0.492244	0.748126	0.719285	0.000907	0	0	0	0	0	0	0	0	0	0	0	1	0	0	0.0452141	0.0180924	0.0921344	0.0517839
Diencephalon - Hypothalamus Gad1b Cluster 2	0	0	0	0	0	0	0	0.00135874	0.00242631	0	0	0	0	0	0	0	0	0	0	0	0	0	0.991079	0.734662	1	0.850996	0.692346	0.866805	0.985156	0.924291	0	0	0	0	0	0	0	0	0	0	0	0	0	0	0	0.00365154	0	0.00151194	0.0709041
Diencephalon - Hypothalamus Gad1b Cluster 3 Sparse	0.116278	0.0688282	0.0111883	0.117102	0.0111269	0.034729	0	0	6.8e-05	0.00494566	0	0	0	0	0	0.000465	0	0	0	0	0	0	0.168252	0.12085	0.116195	0.934313	0.724155	0.9196	1	1	0	0	0	0	0	0	0	0	0	0	0	0	0	0	0	0	0	0.00142647	0
Diencephalon - Hypothalamus Hcrt Neurons	0	0	0	0	0	0	0	0	0	0	0	0	0	0	0	0	0	0	0	0	0	0	0.212332	0.273699	0.929759	0.426509	0.0129726	0.292081	0.556626	0.429822	0	0	0	0	0	0	0	0	0	0	0	0	0	0	0	0.00373708	0.013812	0.0301452	0.00583713
Diencephalon - Hypothalamus Olig2 cluster	0.00109593	0.00017	0.000438	0.0606836	0	0.00239934	0	0	0	0	0	0	0	0	0	0.00159519	0	0	0	0	0	0	0	0.00516404	0	0.422678	0.256093	0.253217	0.183562	0.280833	0	0	0	0	0	0	0.00108119	0	0	0	0	0	0	0	0	0	0	0	0
Diencephalon - Hypothalamus Olig2 cluster 2	0	0	0	0	0	0	0	0	0	0	0	0	0	0	0	0	0	0	0	0	0	0	0.978177	0.236009	0.540813	0.0471534	0	0.0014477	0.0357436	0.343413	0	0	0	0	0	0	0	0	0	0	0	0	0	0	0	0	0	0	0
Diencephalon - Hypothalamus Qrfp neuron cluster	0	0	0	0	0	0	0	0.00179057	0	0	0	0	0	0	0	0	0	0	0	0	0	0	0.751446	0.561477	0.968229	0.67884	0.133123	0.581331	0.805768	0.739373	0	0	0	0	0	0	0	0	0	0	0	0	0	0	0	0	0	0.00797251	0.0749933
Diencephalon - Hypothalamus Vglut2 Cluster 1	0	0	0	0	0	0	0	0	0	0	0	0	0	0	0	0.0103409	0	0	0	0	0	0	0.183268	0.488493	0.749645	0.0988481	0.000117	0.00344352	0.00394607	0.0444898	0	0	0	0	0	0.000164	0	0	0	0	0	0	0	0	0	0.000467	0	0	0
Diencephalon - Hypothalamus Vglut2 Cluster 2	0	0	0	0	0	0	0	0	0	0	0	0	0.0335698	0	0	0	0	0	0	0	0.00569568	0	0.615446	0.751329	0.813864	0.494801	0.0375727	0.643855	0.789904	0.710908	0	0	0	0	0	0	0	0	0	0	0	0	0	0	0	0.0463367	0.0339224	0.263711	0.105298
Diencephalon - Hypothalamus Vglut2 Cluster 3	0.00155612	0.00284844	0.000133	0.0104095	0	2.2e-05	0	0.00115352	0.0139787	0.0415832	0	0	0	0	0	0	0	0	0	0.00386397	0	0	0.502875	0.253141	0.107517	0.984192	0.976654	0.896824	0.982657	0.988397	0	0	0	0	0	0	0	0	0	0	0	0	0	0	0.00809978	0.0400328	1	0.00145948	0.134376
Diencephalon - Hypothalamus Vglut2 Cluster 4	0	0	0	0	0	0	0	0	0	0	0	0	0.00019	0	0	0	0	0	0	0	0	0	0.174059	0.00391083	0	0.493853	0.00541285	0.698131	0.847064	0.627496	0	0	0	0	0	0	0	0	0	0	0	0	0	0	0	0.00295316	0	0.0297385	0
Diencephalon - Hypothalamus Vglut2 Cluster 5	0	0	0	0	0	0	0	0	0	0	0	0	0	0	0	0.000226	0	0	0	0	0	0	0.198152	0.0545893	0.104502	0.148264	0.000296	0.501896	0.546316	0.553094	0	0	0	0	0	0	0	0.000399	0	0	0	0	0	0	0	0.0105807	0.00692181	0.013977	0
Diencephalon - Hypothalamus Vglut2 Cluster 6	0.0742095	0.0522649	0.0456984	0.132181	0.0127427	0.0637639	0	0	0	0	0	0	0	0	0	0.00568086	0	0	0	0	0	0	0.0822975	0.0746474	0.0158156	0.889453	0.720312	0.764576	0.830838	0.902133	0	0	0	0	0	0	0	0	0	0	0	0	0	0	0.0137945	0.000881	0	0.000782	0
Diencephalon - Hypothalamus s1181t Cluster	0	0	0	0	0	0	0	0	0	0	0	0	0	0	0	0	0	0	0	0	0	0	0.530664	0.456368	0.937862	0.496011	0.0186412	0.46848	0.676406	0.512262	0	0	0	0	0	0	0	0	0	0	0	0	0	0	0	0.000905	0.0637715	0.0260859	0.00772962
Diencephalon - Hypothamic VentroLateral VMAT cluster	0.000226	3.35e-05	0.000272	0.0101627	0	0.000607	0	0	0	0	0	0	0	0	0	0.00369805	0	0	0	0	0	0	0	0.00381437	0.00162929	0.149147	0.0560766	0.0668906	0.0355478	0.0639869	0	0	0	0	0	0	0.00126004	0.000521	0	0	0	0	0	0	0.0164434	0	0	0	0
Diencephalon - Intermediate Hypothalamus	0.00833713	0.00406939	0.000941	0.0100715	0.000591	0.00191752	0	0.000734	0.000802	0.00276151	0	4.07e-06	0.00665161	0.000333	0.00104603	0.00211922	0	0	0	0.000169	0.000312	0.00183474	0.339844	0.3094	0.409279	0.428303	0.301818	0.444607	0.547637	0.559526	0.000193	1.04e-05	0	2.2e-05	3.17e-05	1.92e-05	3.83e-06	0.000175	0	0	0	0	0.0445635	0	0.00155823	0.0131055	0.0628857	0.0543544	0.0552765
Diencephalon - Isl1 cluster 1	0	0	0	0	0	0	0	0	0	0	0	0	0	0	0	0	0	0	0	0	0	0	0.191689	0.716576	0.356547	0.151524	0.0245723	0.485402	0.625279	0.0408746	0	0	0	0	0	0	0	0	0	0	0	0	0	0	0	0.0748876	0.0706803	0.583362	0.00520699
Diencephalon - Isl1 cluster 2	0	0	0	0	0	0	0	0.000927	0	0	0	0	0.00175787	0	0	0.00580819	0	0	0	0	0	0	0.87803	0.900532	0.846338	0.651431	0.0814232	0.878172	0.961007	0.940589	0	0	0	0	0	0	0	0	0	0	0	0	0	0	0	0	0.0116905	0.118537	0.0389584
Diencephalon - Isl1 cluster 3	0	0	0	0	0	0	0	0	0	0	0	0	0	0	0	0	0	0	0	0	0	0	0.0413328	0.558711	0.64108	0.0329754	0.000245	0.400961	0.50563	0.488267	0	0	0	0	0	0	0	0	0	0	0	0	0	0	0	0	0	0.0186489	0.106928
Diencephalon - Left Habenula Vglut2 Cluster	0.00856055	0.0346604	0.0365791	0.00490825	0	0	0	0.0385544	0.0832259	0.0465484	0	0	0.000173	0	0	0	0	0	0	0	0.0283495	0	0.0419537	0.11723	0.00081	0.0580018	0.0136862	0.135306	0.49584	0.15	0	0	0	0	0	0	0	0	0	0	0	0	0	0	0	0.0314012	0.320347	0.0699638	0.459731
Diencephalon - Medial vglut2 cluster	0	0	0	0	0	0	0	0	0	0	0	0	0	0	0	0	0	0	0	0	0	0	0.00664007	0.36535	0.265442	0.0255624	0.0101989	0.068304	0.146325	0.0928441	0	0	0	0	0	0	0	0.000314	0	0	0	0	0	0	0	0	0.0240074	0.00326414	0.00744717
Diencephalon - Migrated Area of the Pretectum (M1)	0	0	0	0	0	0	0	0	0.000776	0	0	0	0	0	0	0.00877735	0	0	0	0	0	0	0.205997	0.607786	0.405759	0.311905	0.0154084	0.199312	0.505938	0.307088	0	0	0	0	0	0	0.000288	0	0	0	0	0	0	0	0	0.0517467	0	0.294949	0.174022
Diencephalon - Migrated Posterior Tubercular Area (M2)	0	0	0	0	0	0	0	0.000276	4.68e-05	0	0	0	0.0247291	0	0	0	0	0	0	0	0.00256447	0.01144	0.57497	0.62554	0.791193	0.365268	0.130287	0.525022	0.701618	0.654466	0	0	0	0	0	0	0	0	0	0	0	0	0.501634	0	0	0.00951407	0.0513022	0.197188	0.230307
Diencephalon - Olig2 Band	0	0	0	0	0	0	0	0	0	0	0	0	0	0	0	0	0	0	0	0	0.000769	0	0.0755171	0.374714	0.0787629	0.0302287	0.00304737	0.391194	0.470133	0.125453	0	0	0	0	0	0	0	0.00185741	0	0	0	0	0	0	0	0.00515558	0.0065691	0.040689	0.28384
Diencephalon - Olig2 Band 2	4.93e-05	0.012119	2.67e-05	9.25e-06	0	0	1.67e-05	0.00701311	0.0109272	0.00824662	0	1.13e-05	2.02e-05	0	0	0.000852	0	0	0	0	0	0	0.366535	0.573526	0.525976	0.265757	0.0574596	0.374448	0.51858	0.439617	0	0	0	0	0	0	1.51e-05	3.89e-05	0	0	0	0	0	0	0.0229178	0.0172967	0.0183953	0.100264	0.151762
Diencephalon - Optic Chiasm	0	0	0	0	0	0	0	0	0	0	0	0	0.000103	0	0	0.0053192	0	0	0	0	0	0	0	0.0227231	0	0.0217417	7.5e-05	0.270952	0.109839	0.168622	0	0	0	0	0	0	0.0342284	0.00675905	0	0	0	0	0	0	0	0	0	0	0
Diencephalon - Otpb Cluster 1	0	0	0	0	0	0	0	0	0	0	0	0	0	0	0	0	0	0	0	0	0	0	0.11883	0.330909	0.717073	0.0665688	0.000845	0.170271	0.323283	0.259316	0	0	0	0	0	0	0	0	0	0	0	0	0	0	0	0.0175045	0.052006	0.283279	0.195568
Diencephalon - Otpb Cluster 2	0	0.00113658	0	0	0	0	0.00147727	3.62e-05	5.1e-05	0	7.14e-05	0.00457109	0.0645319	0	0	0.0145417	0	0	0	0	0	0	0.385146	0.713891	0.401001	0.335691	0.00849782	0.445084	0.746057	0.579874	0	0	0	0	0	0	0	0	0	0	0	0	0	0	0.0582886	0.160469	0.620519	0.469305	0.324007
Diencephalon - Otpb Cluster 3	0	0	0	0	0	0	0	0.014147	0.00072	0	0	0	0.015689	0	0	0.000767	0	0	0	0.000627	0	0	0.671259	0.805344	0.634805	0.518238	0.0415526	0.702202	0.824286	0.751312	0	0	0	0	0	0	0.000223	0	0	0	0	0	0	0	0.153723	0.171208	0.146658	1	0.781369
Diencephalon - Otpb Cluster 4	0	0	0	0	0	0	0	0.000182	0	0	0	0	0.000823	0	0	0	0	0	0	0	0	0	0.760447	0.80595	0.845379	0.515722	0.0567599	0.587965	0.741303	0.630302	0	0	0	0	0	0	0	0	0	0	0	0	0	0	0	0.00084	0.00639176	0.24319	0.0523509
Diencephalon - Oxtl Cluster 1 in Preoptic Area	0	0.0059825	0	0	0	0	0.00107142	0.00114256	0.0012758	0	4.03e-05	0.00261389	0.0398963	0	0	0.00878423	0	0	0	0	0	0	0.433325	0.73091	0.478803	0.356418	0.0401466	0.563359	0.747827	0.550495	0	0	0	0	0	0	0	0	0	0	0	0	0	0	0.0119216	0.139807	0.556712	0.430337	0.0516649
Diencephalon - Oxtl Cluster 2	0	0	0	0	0	0	0	0.057334	0.00320191	0	0	0	0	0	0	0	0	0	0	0.0238037	0	0	0.870261	0.882556	0.761681	0.478434	0.0132624	0.565974	0.716643	0.58457	0	0	0	0	0	0	0	0	0	0	0	0	0	0	0	0	0	0.0140757	0.0154916
Diencephalon - Oxtl Cluster 3	0	0	0	0	0	0	0	0	0	0	0	0	0	0	0	0	0	0	0	0	0	0	0.00513256	0.405637	0.468226	0.00322748	4.63e-05	0.146092	0.329021	0.192851	0	0	0	0	0	0	0	0	0	0	0	0	0	0	0	0.000952	0	0.114317	0.0128618
Diencephalon - Oxtl Cluster 4 - sparse in hypothalamus	0	0	0	0	0	0	0	0	0	0	0	0	0	0	0	0	0	0	0	0	0	0	0.800842	0.88664	0.998125	0.0952819	0	0	0.00699921	0.0320861	0.00490843	0	0	0	0	0	0	0.00138216	0	0	0	0	0	0	0	0.00865696	0	0	0.0466492
Diencephalon - Oxtl Cluster 5	0	0	0	0	0	0	0	0	0	0	0	0	0	0	0	0	0	0	0	0	0	0	0	0.0816787	0.0990881	0	0	0	0	0	0	0	0	0	0	0	0	0	0	0	0	0	0	0	0	0	0	0	0.112995
Diencephalon - Pineal	0	0	0.00651996	0	0	0	0	0	0.00639735	0.000126	0	0	0.000436	0	0	0.000829	0	0	0	0	0	0	0	0.119979	0	0.00142036	0	0.0782873	0.00522967	0	0	0	0	0	0	0	0.000181	0	0	0	0	0	0	0	0	0.0481544	0	0	0.00535138
Diencephalon - Pineal Vmat2 cluster	0	0.000726	0.0164457	0	0	0	0	0.00672881	0.00143915	0	0	0	0.00160779	0	0	0.000711	0	0	0	0	0	0	0.00175994	0.148097	0	0.0124819	0	0.0528748	0.00795022	0.0105729	0	0	0	0	0	0	0.000838	0.000817	0	0	0	0	0	0	0	0.0947478	0	0.00104276	0.0408434
Diencephalon - Pituitary	0	0	0	0	0	0	0	0	0	0	0	0	0.000365	0	1.41e-05	0.0314282	0	0	0	0	0	0	0.0102478	0	0	0.00806729	0	0.0551074	0.00862699	0.0893586	0	0	0	0	0	0	0	0.0016266	0	0	0	0	0	0	0	0	0	0	0
Diencephalon - Posterior Tuberculum	0	0	0	0	0	0	0	0	0	0	0	0	9.93e-06	0	0	0	0	0	0	0	0	0	0.172428	0.406385	0.486563	0.174258	0.0203221	0.255645	0.381304	0.27801	0	0	0	0	0	0	0	5.49e-05	0	0	0	0	0	0	0	0.000804	0.0131363	0.0533611	0.0444188
Diencephalon - Postoptic Commissure	0.00787416	0	0.00167696	0	0	0	0	0.00142875	0.000845	0.0142234	0.00404545	0.000498	0.0649667	0	0	0.00552733	0	0	0	0	0	0.022311	0.500503	0.570107	0.305507	0.747958	0.472857	0.827069	0.842206	0.909578	0	0	0	0	0	0	0	0	0	0	0	0	0	0	0	0	0	0	0
Diencephalon - Preoptic Area	8.89e-06	0.000338	6.84e-06	0	0	0	0.00145031	0.00961932	0.000421	9.87e-05	7.43e-06	0.000482	0.0089703	0	0	0.00184097	0	0	0	0.000115	0.0138203	0	0.442082	0.586524	0.427279	0.334042	0.0414325	0.566741	0.67238	0.608507	0.000764	0	0	8.14e-05	0	0	0.000623	1.22e-05	0	0	0	0	0.0138039	0	0.0854308	0.101594	0.105481	0.253317	0.237166
Diencephalon - Preoptic Otpb Cluster	9.35e-05	0.000427	0	0	0	0	0	0.0883608	0.00410234	0.000255	0	0	0	0	0	0	0	0	0	0	0.0226767	0	0.23088	0.342792	0.0675288	0.114995	0.0099359	0.488332	0.554351	0.401826	0.0065752	0	0	0.000199	0	0	0	0	0	0	0	0	0.100851	0	0.0617492	0.255379	0.137094	0.163957	0.509059
Diencephalon - Preoptic area Vglut2 cluster	0	0	0	0	0	0	0	0.0454965	0	0	0	0	0	0	0	0	0	0	0	0	0.0334	0	0.00858365	0.00287214	0	0	0.000227	0.0181452	0.450774	0.0762899	0	0	0	0	0	0	0	0	0	0	0	0	0	0	0	0.0302906	0	0	0
Diencephalon - Preoptic area posterior dopaminergic cluster	0	0	0	0	0	0	0	0.00326431	0	0	0	0	0.011617	0	0	0	0	0	0	0	0	0	1	1	0.978451	0.774887	0.367662	0.945886	0.980951	0.964485	0	0	0	0	0	0	0.00119835	0	0	0	0	0	0	0	0	0.000987	0	0.120258	0.036582
Diencephalon - Pretectal Gad1b Cluster	0	0	0	0	0	0	0	0	2.27e-05	0.00031	0	0	0	0	0	0	0	0	0	0	0	0	0.0191519	0.403042	0.00844821	0.00406428	0	0.369729	0.578694	0.005739	0	0	0	0	0	0	0	0	0	0	0	0	0	0	0	0.0105057	0	0.015918	0.301689
Diencephalon - Pretectal dopaminergic cluster	0	0	0	0	0	0	0	0	0.00182677	0.000772	0	0	0	0	0	0	0	0	0	0	0	0	0.0315053	0.382122	0.0266934	0.0077884	3.12e-05	0.380374	0.560317	0.00416489	0	0	0	0	0	0	0	0	0	0	0	0	0	0	0	0	0	0.00220402	0.367203
Diencephalon - Pretectum	0	0	0	0	0	0	0	0	0.00232262	0.000823	0	0	0	0	0	3.73e-05	0	0	0	0	0	0	0.0831883	0.359308	0.0721625	0.0113489	0	0.384742	0.527486	0.0269863	0.000142	0	0	0	0	0	0	0.000358	0	0	0	0	0	0	0	0.0012674	0	0.00272735	0.397231
Diencephalon - Retinal Arborization Field 1 (AF1- Approximate Location)	0.000652	0	0	0	0	0	0	0.0128397	0.0866797	0.154655	0	0	0.00139514	0	0	0	0	0	0	0	0	0	0.79136	0.959462	0.722173	0.770204	0.531985	0.814979	0.933681	0.893197	0	0	0	0	0	0	0.000929	0	0	0	0	0	0	0	0	0	0	0	0
Diencephalon - Retinal Arborization Field 2 (AF2- Approximate Location)	0	0	0	0	0	0	0	0.139226	0.0359265	0.0689667	0	0	0.000256	0	0	0	0	0	0	0	0	0	0.889646	0.927271	0.869079	0.637986	0.264233	0.62979	0.846914	0.751321	0	0	0	0	0	0	0	0	0	0	0	0	0	0	0	0.0104656	0.00426754	0.0904335	0.328655
Diencephalon - Retinal Arborization Field 3 (AF3)	0	0	0	0	0	0	0	0.00159703	0	0	0	0	0	0	0	0.000477	0	0	0	0	0	0	0.790174	0.839019	0.794409	0.548835	0.172401	0.526676	0.735013	0.641628	0	0	0	0	0	0	0	0	0	0	0	0	0	0	0	0.00247254	0.00987837	0.249797	0.217079
Diencephalon - Retinal Arborization Field 4 (AF4)	0	0	0.00458003	0	0	0	0	0.0504489	0.0249126	0.0196686	0	0	0	0	0	0.00282685	0	0	0	0	0	0	0.487129	0.689214	0.377707	0.39082	0.120857	0.366736	0.639155	0.373429	0	0	0	0	0	0	0	0	0	0	0	0	0	0	0	0.00499684	0.00101277	0.0988678	0.463427
Diencephalon - Retinal Arborization Field 5 (AF5)	0	0	0	0	0	0	0	0	0	0	0	0	0	0	0	0.037177	0	0	0	0	0	0	0.112918	0.497121	0.38843	0.134812	0.0156773	0.000474	0.342173	0.128677	0	0	0	0	0	0	0.0139257	0	0	0	0	0	0	0	0	0.00605448	0	0	0.00429718
Diencephalon - Retinal Arborization Field 6 (AF6)	0	0	0	0	0	0	0	0	0	0	0	0	0.00282102	0	0	0.0951888	0	0	0	0	0	0	0.00754565	0.472702	0.160783	0.0661803	0	0.0104671	0.11059	0.0108847	0	0	0	0	0	0	0.143858	0	0	0	0	0	0	0	0	0.126618	0.0100424	0.00908191	0.107149
Diencephalon - Right Habenula Vglut2 Cluster	0.0022898	0.0386694	0.00466337	0.00455061	0	0.000247	8.09e-05	0.0563437	0.0597244	0.0276807	0	0	0.00253605	0	0	0	0	0	0	0	0.0417926	0	0.00672342	0.0935984	0.0028235	0.0286965	0.000121	0.101501	0.356994	0.129597	0	0	0	0	0	0	0.000594	0	0	0	0	0	0	0	0	0.017661	0.000926	0.00021	0.251757
Diencephalon - Rostral Hypothalamus	0	0	0	0	0	0	0	0.000178	0	0	0.000116	3.35e-05	0.0160898	0	0.000142	0.00314935	0	0.00453724	0	0	0	0	0.508852	0.445332	0.475918	0.757226	0.380383	0.688514	0.819359	0.821256	0.00111258	0	0	0	0	0	0	0	0	0	0	0	0	0	0.00268178	0.0238311	0.027035	0.0594097	0.0246595
Diencephalon - Torus Lateralis	0.000366	0	0	0.00880635	0	0	0	0	0	0	0	0	0	0	0	0	0	0	0	0	0	0	0.0816002	0.267099	0.024618	1	1	0.961137	0.867338	0.949982	0	0	0	0	0	0	0	0	0	0	0	0	0	0	0	0.00577152	0.0116077	0	0
Diencephalon - Ventral Thalamus	0	0	0.000146	0	0	0	0	0.00580875	0.00436693	0.00377866	0	0	0	0	0	0	0	0	0	0.000477	0.000632	0	0.216843	0.498293	0.217466	0.0810055	0.0306747	0.435547	0.590389	0.196411	0	0	0	0	0	0	0	0	0	0	0	0	0.00678453	0	0	0.00288073	0.00658078	0.0551827	0.13813
Ganglia - Anterior Lateral Line Ganglion	0	0.000192	0	0.000598	0	0	0	0	0	0	0	0	0	0	0	0.00249553	0	0	0	0	0	0	0	0.00357571	0.00215724	0.0875041	0.00648404	0.02433	0.00908271	0.0231145	0	0	0	0	0	0	4.33e-05	0.000361	0	0	0	0	0	0	0.0163741	0	0	0	0
Ganglia - Facial Sensory Ganglion	0.000113	0.000486	0	0.00382378	0	0.000445	0	0	0	0	0	0	0	0	0	0.00712999	0	0	0	0	0	0	0	0.0190914	0.00604542	0.415603	0.111804	0.164807	0.096305	0.182399	0	0	0	0	0	0.00253702	0	0.000157	0	0	0	0	0	0	0	0	0	0	0
Ganglia - Facial glossopharyngeal ganglion	0	0	0	0	0	0	0	0	0	0	0	0	0	0	0	0	0	0	0	0	0	0	0	0	0	0	0	0	0	0	0	0	0	0	0	0	0	0	0	0	0	0	0	0	0	0	0	0	0
Ganglia - Lateral Line Neuromast D1	0	0	0.00509549	0.0215113	0	0	0	0	0	0	0.157092	0.593419	0.398979	0.347656	0.590844	0.490167	0	0	0	0	0	0	0.00622223	0.0738433	0	0	0	0	0	0.00107236	0	0.0143104	0	0.0427671	0	0	0.147343	0.964744	0.00425335	0.00151008	1	0.0109379	0	0	0	0.0484725	0	0	0
Ganglia - Lateral Line Neuromast D2	0	0	0	0	0	0	0	0	0	0	0	0.015619	0	0	0	0	0	0	0	0	0	0	0	0	0	0	0	0	0	0	0	0	0	0	0	0	0	0	0	0	0	0	0	0	0	0	0	0	0
Ganglia - Lateral Line Neuromast N	0.0035419	0	0.0643117	0.000165	0	0	0.0512673	0.0116666	0.0294951	0.0116347	0	0	0	0	0	0	0	0	0	0	0	0	0	0.00664318	0	0	0	0	0	0	0	0	0	0	0	0	0	0	0	0	0	0	0	0	0	0.000606	0	0	0
Ganglia - Lateral Line Neuromast O1	0	0	0	0.0029755	0	0	0	0	0	0	0	0	0	0	0	0	0	0	0	0	0	0	0	0	0	0	0	0	0	0	0	0	0	0	0	0	0	0.0117404	0.00217921	0	0	0	0	0	0	0	0	0	0
Ganglia - Lateral Line Neuromast OC1	0	0	0	0	0	0	0	0.00202882	0.0471416	0	0	0	0.0343568	0.0228562	0	0.00151332	0	0	0	0	0	0	0.0481083	0.384159	0.0678246	0.00263104	0	0	0.00313284	0	0	0	0	0	0	0	0.0821474	0.0312683	0	0	0.12946	0	0	0	0	0.0367679	0	0	0
Ganglia - Lateral Line Neuromast SO1	0	0.000527	0	0	0	0	0	0.0370535	0.0136711	0.0385388	0.245682	0.0450967	0.284196	0.00566155	0.0958289	0.0876994	0	0	0	0.216709	0.0476383	0.16772	0.000364	0.00173989	0	0	0	0.00268988	0	0	0	0	0.0067194	0	0	0.00499882	1	0.303764	0.0131907	0	0.022348	0.119262	0	0	0	1	0	0.0392339	1
Ganglia - Lateral Line Neuromast SO2	0.00379459	0.00463083	0.00659858	0	0	0.00038	0	0.0158543	0.0269726	0.0294959	0.153892	0.263207	0.129936	0.101271	0.0134964	0.21655	0	0	0	1	0	0.289952	0	0	0	0	0	0	0	0	0	0	0	0	0	0.0021889	0.752065	0.660501	0.0021937	0	0.959258	0.0111505	0	0	0.0946404	0.244523	0	0.0337519	0.0334901
Ganglia - Lateral Line Neuromast SO3	0	0	0	0	0	0	0	0	0	0	0	0	0	0	0	0	0	0	0	0	0	0	0	0	0	0	0	0	0	0	0	0	0	0	0	0	0	0	0	0	0	0	0	0	0	0	0	0	0
Ganglia - Olfactory Epithelium	0.0188406	0.012297	0.0222974	0.0145291	0.00537589	0.00568283	0.0082259	0.0226356	0.0171817	0.0118254	0.0337444	0.00281332	0.0414363	0.00391901	0.00933021	0.0189168	0.00899467	0	0.00833697	0.00592305	0	0.00127484	0.0133575	0.0105697	0	9.78e-06	0	0.000322	3.19e-06	9.75e-05	0	2.56e-05	0	0.000203	0	5.78e-05	0.107872	0.0192312	0.00353406	2.99e-05	0.0163232	0.0197127	0	0	0.00145871	0.135025	0.00186216	0.000486	0.208315
Ganglia - Posterior Lateral Line Ganglia	0.00115834	0	0.00219604	0	0	0	0	0	0	0	0.0251756	0.0202614	0.0554765	0.0495013	0.0648365	0.172221	0	0	0	0	0	0	0	0	0	0	0	0	0	0	0	0	0.0071878	0.00146787	0	0	0.0185886	0.0639145	0.00016	0	0	0	0	0	0	0	0	0	0
Ganglia - Statoacoustic Ganglion	0	0	0	0.00027	0	0	0	0	8.01e-05	0	0	0	0.0063934	0	0	0.0168543	0	0	0	0	0	0	0.00618907	0.0742841	0.015254	0.171646	0.00339402	0.267743	0.18498	0.278519	0	0	0	0.000168	0	0	6.78e-05	0.00419175	0	0	0	0	0	0	0.0648703	0	0	0	0.00653445
Ganglia - Trigeminal Ganglion	0.000126	0	0.000135	0	0	0	0	0	0	0	0	0	0	0	0	9e-05	0	0	0	0	0	0	0	0	0	0.00666332	0	0	0	0	0	0	0	0	0	0	0.000392	0.000555	0	0	0	0	0	0	0	0	0	0	0
Ganglia - Vagal Ganglia	0	0	0	0	0	0	0	0	0	0	0	0	1.56e-05	0	4.21e-05	0.0177192	0	0	0	0	0	0	0	0	0	0	0	0	0	0	0	0	0	0	0	0	0.00166757	0.00583011	0.000157	0	0	0	0	0	0	0	0	0	0
Mesencephalon -	0	0	4.37e-05	1.45e-05	0	0	0	0.0354803	0.0412653	0.0334322	2.42e-05	0	0.00017	0	0	0.00304341	0	0	0	0.00144982	0.000195	0.000371	0.117495	0.267395	0.155306	0.105011	0.0680661	0.220268	0.264156	0.179527	0.000465	0	0	1.35e-06	0	8.02e-05	0.00271168	0.0130499	0	0	0	6.88e-05	0	0	0.000985	0.0122269	0.0557909	0.0869008	0.351258
Mesencephalon - Isl1 cluster of the mesencephalic region	0	0	0	0	0	0	0	0	0	0	0	0	0	0	0	0.00101605	0	0	0	0	0	0	0.248133	0.553907	0.514635	0.291617	0.177559	0.893091	0.926648	0.864551	0.00493615	0	0	0	0	0	0	0	0	0	0	0	0	0	0	0.00798815	0.0495151	0.628679	0.0413437
Mesencephalon - Medial Tectal Band	0	0	0	0	0	0	0	0.000969	0.00447689	0.00658053	0	0	0	0	0	0	0	0	0	0.00197126	0	0	0.0145783	0.107811	0.030062	0.00462297	0	0.0857012	0.0988378	0.0369715	0.000897	0	0	0	0	0	0.000502	0.0072265	0	0	0	0.000222	0	0	0	0	0	0	0.0967056
Mesencephalon - NucMLF (nucleus of the medial longitudinal fascicle)	0	0	0	0	0	0	0	0	0	0	0	0	0	0	0	0.0101587	0	0	0	0	0	0	0.000194	0.272335	0.20875	0	0	0.00098	0.236726	0.224575	0	0	0	0	0	0	0	0.0442016	0	0	0	0	0	0	0	0	0	0	0.488345
Mesencephalon - Oculomotor Nucleus nIII	0	0	0	0	0	0	0	0	0	0	0	0	0	0	0	0	0	0	0	0	0	0	0.00213097	0.352388	0.249795	2.59e-05	0	0.0609402	0.227761	0.0984735	0	0	0	0	0	0	0	0.0016613	0	0	0	0	0	0	0	0	0	0.000605	0.151621
Mesencephalon - Otpb Cluster	0	0	0	0	0	0	0	0	0	0	0	0	0	0	0	0	0	0	0	0	0	0	0.010285	0.372961	0.344483	9.26e-05	0	0.165026	0.516908	0.232241	0	0	0	0	0	0	0	0.0131278	0	0	0	0	0	0	0	0.00360302	0	0.00634507	0.293389
Mesencephalon - Oxtl Cluster Sparse	0	0	0	0	0	0	0	0	0	0	0	0	0	0	0	0	0	0	0	0	0	0	0.0190734	0.403945	0.186331	0.0099844	0	0.598636	0.734416	0.105881	0	0	0	0	0	0	0	0	0	0	0	0	0	0	0	0	0	0	0.00597085
Mesencephalon - Ptf1a Cluster	0	0	0	0	0	0	0	0	0	0	0	0	0	0	0	0	0	0	0	0	0	0	0.0149534	0.296059	0.254766	0	0	0.017586	0.0993435	0.00965845	0	0	0	0	0	0	0	0	0	0	0	0	0	0	0	0.000321	0	0.00704199	0
Mesencephalon - Retinal Arborization Field 7 (AF7)	0	0	0	0	0	0	0	0.00986957	0.425416	0.342014	0	0	0.000129	0	0	0.0417133	0	0	0	0.0999381	0	0	0.00487599	0.067213	0.000171	0.0869549	0.000662	0.0193195	0.0375763	0.0195276	0	0	0	0	0	0	0.0543255	0	0	0	0	0	0	0	0	0	0.560665	0.00998346	0
Mesencephalon - Retinal Arborization Field 8 (AF8)	0	0	0	0	0	0	0	0	0.0538384	0.00157885	0	0	0	0	0	0	0	0	0	0	0	0	0	0.4975	0.0319598	0.0045445	0	0.0647932	0.421947	0	0	0	0	0	0	0	0	0	0	0	0	0	0	0	0	0	0	0	0.0746792
Mesencephalon - Retinal Arborization Field 9 (AF9)	0	0	0	0	0	0	0	7.82e-05	0.0348692	0.0342314	0	0	0	0	0	0	0	0	0	0	0	0	0.0972999	0.553801	0.210662	0.109785	0.000208	0.386936	0.584665	0.0958498	0	0	0	0	0	0	0	0	0	0	0	0	0	0	0	0.00455046	0	0.00101307	0.105695
Mesencephalon - Sparse 6.7FRhcrtR cluster	0	0	0	0	0	0	0	0	0	0	0	0	0	0	0	0	0	0	0	0	0	0	0	0.268036	0.0224929	0	0	0.249272	0.478117	0.0613446	0	0	0	0	0	0	0	0.193651	0	0	0	0	0	0	0	0	0	0	0.357056
Mesencephalon - Tectum Stratum Periventriculare	0	0	0	1.15e-06	0	0	0	0.00479918	0.0201391	0.0104485	0	0	3.31e-05	0	0	0.0010342	0	0	0	0.000529	0.000337	0	0.0111551	0.103342	0.0220109	0.0127272	0.00529391	0.0904857	0.111081	0.0332796	0.000123	0	0	3.38e-06	0	1.23e-05	0.00147362	0.00535046	0	0	0	0.000134	0	0	0.000373	6.82e-05	0.00096	0.000577	0.30148
Mesencephalon - Tecum Neuropil	0	0	0	0	0	0	0	0.129974	0.0955684	0.107872	0	0	0	0	0	0.000138	0	0	0	4.13e-05	0	0	0.0354592	0.295067	0.0874853	0.00363789	0.00141638	0.0390195	0.114119	0.0768699	0	0	0	0	0	0	2.86e-06	0.00648724	0	0	0	0	0	0	0	0.0265988	0.0172495	0.0458432	0.415211
Mesencephalon - Tegmentum	0	0	0	0	0	0	0	4.86e-06	2.17e-06	1.54e-05	0	0	0.000347	0	0	0.00117907	0	0	0	0.00100013	0.000176	0	0.223267	0.430094	0.441921	0.100055	0.0357101	0.397426	0.523521	0.341755	0.00374621	0	0	0	0	0	1.61e-05	0.013765	0	0	0	0	0	0	0	0.00600831	0.0840996	0.177527	0.284918
Mesencephalon - Torus Longitudinalis	0	0	0	0	0	0	0	0.0074172	0.00171753	0.000994	0	0	1.64e-05	0	0	0	0	0	0	0	0	0	0.0061143	0.11526	3.2e-05	0.0311004	0	0.0014711	0.00328194	0	0	0	0	0	0	0.000804	0	0.0012732	0	0	0	0	0	0	0	0.00393973	0.000129	0	0.141913
Mesencephalon - Torus Semicircularis	0	0	0.000272	0.000104	0	0	0	0.000697	0.0144521	0.00140832	2.85e-06	0	1.29e-06	0	0	0.0037618	0	0	0	0.00110356	0	0	0.5225	0.572094	0.501807	0.582277	0.453276	0.780143	0.7479	0.723405	0.000893	0	0	0	0	0.000564	0.000113	4.7e-05	0	0	0	6.81e-05	0	0	0.00104745	0.00667269	0.237111	0.402468	0.182751
Mesencephalon - Vglut2 cluster 1	0	0	0	0	0	0	0	0	0	0	0	0	0	0	0	0.00320994	0	0	0	0.00315199	0	0	0	0.141942	0.00939943	0	0	2.65e-05	0.0156761	0.0109922	0	0	0	0	0	0	0	0.00991924	0	0	0	0	0	0	0	0	0	0	0.00376827
Mesencephalon - Vmat2 cluster of paraventricular organ	0	0	0	0	0	0	0	0	0	0	0	0	0	0	0	0	0	0	0	0	0	0	0.443938	0.438368	0.899901	0.220152	0.0123636	0.0372249	0.115018	0.159609	0	0	0	0	0	0	0	0	0	0	0	0	0	0	0	0.00154718	0.017723	0.0109479	0.0205236
Mesencephalon - Vmat2 cluster2	0	0	0	0	0	0	0	0	0	0	0	0	0	0	0	0	0	0	0	0	0	0	0.14829	0.635829	0.671666	0.210487	0.000848	0.360449	0.577866	0.572408	0	0	0	0	0	0	0	0	0	0	0	0	0	0	0	0	0	0.0227199	0.0473851
Rhombencephalon -	8.94e-05	2.86e-06	0.000109	0.000103807	9.72e-06	9.41e-07	0	0.00416096	0.00831074	0.00648519	0.0160573	0.00953439	0.0699269	0.0144526	0.030233	0.0734364	0.031124	0.000163	0.0177292	0.00400954	0.0127228	0.00210474	0.327033	0.459851	0.378548	0.231908	0.0307948	0.507009	0.580054	0.560689	0.00682332	0.00643166	0.00128789	0.00871762	0.00317285	0.0086359	0.023598	0.12878	2.11e-07	0	0.000722	0.000165	0.00014	0	0.0438967	0.00999417	0.00790603	0.0379088	0.0308929
Rhombencephalon - 6.7FDhcrtR-Gal4 Cluster 1	0	0	0	0	0	0	0	0.00230966	0	0	0	0	0.00314816	0	0	0.0132942	0	0	0	0.000919	0.0173471	0	0.265913	0.621238	0.467598	0.252823	0.00068	0.497999	0.787014	0.737281	0	0	0	0	0	0.00253322	0.00558182	0.324133	0	0	0	0	0	0	0	0	0	0	0
Rhombencephalon - 6.7FDhcrtR-Gal4 Cluster 2 Sparse	0	0	0	0	0	0	0	0.000679	0	0	0	0	0	0	0	0.000219	0	0	0	0.0455307	0	0	0.218722	0.585246	0.650183	0.196728	0.000225	0.569973	0.776065	0.719957	0	0	0	0	0	0.00039	0	0.0146147	0	0	0	0	0	0	0	0.00173413	0	0	0
Rhombencephalon - 6.7FDhcrtR-Gal4 Cluster 3	0	0	0	0	0	0	0	0	0	0	0	0	0.00116746	0	0	0.0231786	0	0	0	0	0.0230723	0	0.765136	0.63863	0.706821	0.483008	0.00627638	0.561401	0.756762	0.669527	0	0	0	0	0	0	0	0.061347	0	0	0	0	0	0	0	0.00039	0	0.0206366	0.084331
Rhombencephalon - 6.7FDhcrtR-Gal4 Cluster 4	0	0	0	0	0	0	0	0	0.00134551	0	0	0	0.00806153	0	0	0.155919	0	0	0	0	0	0	0.73215	0.592068	0.547526	0.516179	0.184435	0.136622	0.694418	0.702336	0	0	0	0	0	0	0	0.0972568	0	0	0	0	0	0	0	0	0	0	0
Rhombencephalon - 6.7FDhcrtR-Gal4 Cluster 5	0	0	0	0	0	0	0	0	0	0	0.000674	0.000908	0.0714075	8.49e-05	0.006429	0.248603	0	0	0	0.00102358	1	0	0.222628	0.384089	0.17071	0.238801	0.00257302	0.638491	0.752641	0.702633	0.00178715	0	0	0	0	0.00103054	0.106609	0.283726	0	0	0	0	0	0	0	0.00969857	0	0	0
Rhombencephalon - 6.7FDhcrtR-Gal4 Stripe 1	0	0	0	0	0	0	0	0	0	0	0.000708	0.00135975	0.08053	0.00335752	0.0471744	0.182292	0	0	0	0.00735414	0.171393	0	0.150788	0.501003	0.269581	0.0753969	0.000214	0.725858	0.8495	0.790916	0	0	0	0.00129271	0	0	0.0210682	0.222332	0	0	0	0	0	0	0	0	0	0	0
Rhombencephalon - 6.7FDhcrtR-Gal4 Stripe 2	0	0	0.000305	0	0	0	0	0.00738243	0.0219705	0.000108	3.55e-05	0	0.0295803	0	0.000673	0.128586	0	0	0	0.0591249	0.0115871	0	0.227522	0.482672	0.325441	0.254535	0.00273371	0.601583	0.748769	0.682346	0	0	0	0	0	0	0.0235566	0.321317	0	0	0	0	0	0	0	0	0	0	0
Rhombencephalon - 6.7FDhcrtR-Gal4 Stripe 3	0	0	0	0	0	0	0	0	0	0	0	0	0	0	0	0.00628617	0	0	0	0	0	0	0.290274	0.586108	0.260226	0.151466	0	0.769566	0.878666	0.80047	0	0	0	0	0	0.000669	0	0.00931008	0	0	0	0	0	0	0	0.030182	0	0	0
Rhombencephalon - 6.7FDhcrtR-Gal4 Stripe 4	0	0	0	0	0	0	0	0.0244776	0.0312721	0.0306305	0	0	0	0	0	0.00551939	0	0	0.298246	0	0	0	0.0401568	0.540932	0.261927	0.0805227	0	0.552939	0.585668	0.598705	0	0	0	0	0	0.000903	0	0	0	0	0	0	0	0	0	0	0	0	0.00134319
Rhombencephalon - Anterior Cluster of nV Trigeminal Motorneurons	0	0	0	0	0	0	0	0	0	0	0	0	0	0	0	0.000283	0	0	0	0.0102522	0.00455885	0	0.320181	0.558233	0.656596	0.174506	0.000358	0.575873	0.759692	0.730181	0.00739767	0.000439	0	0.00216317	0.0127607	0.00877043	0	0.000167	0	0	0	0	0	0	0	0.000131	0	0.0535222	0.00967047
Rhombencephalon - Area Postrema	0	0	0	0	0	0	0	0.00150749	0.0021784	0.00227766	1	1	1	1	0.845786	1	0	0	0	0	0	0	0	0	0	0	0	0.70902	0.558384	0.466486	0	0	0	0	0	0	0.769344	0	0	0	0	0.0118565	0	0	0	0	0	0	0
Rhombencephalon - CaD	0	0	0	0	0	0	0	0	0	0	0	0	0	0	0	0.0151953	0	0	0	0.0187226	0	0	0.668753	0.724038	0.603741	0.557541	0.016839	0.786076	0.848261	0.747307	0	0	0	0	0	0	0	1	0	0	0	0	0	0	0	0	0	0	0.0664289
Rhombencephalon - CaV	0	0	0	0	0	0	0	0	0	0	0	0	0.00262259	0	0	0.00589106	0	0	0	0	0	0	0.745726	0.675441	0.696992	0.551484	0.0275771	0.738967	0.803425	0.719564	0	0	0	0	0	0	0	0.4289	0	0	0	0	0	0	0	0.00251486	0	0.00225471	0.108491
Rhombencephalon - Caudal Ventral Cluster Labelled by Spinal Backfills	0	0	0	0	0	0	0	0	6.11e-05	0	0	0	0.0253347	0	0	0.0191838	0	0	0	0.00118556	0	0	0.683704	0.715646	0.828511	0.55849	0.0234066	0.831181	0.872426	0.856758	0	0	0	0	0	0	0.00216248	0.225448	0	0	0	0	0	0	0	0.0159954	0	0	0.187828
Rhombencephalon - Cerebellar Neuropil 1	0	0	0	0	0	0	0	0	0	0	0	0	0.000161	0	0	0.00115379	0	0	0	0.000926	0	0	0.308685	0.455741	0.378491	0.0171682	0	0.667771	0.770635	0.714145	0	0	0	0	0	0	0	0	0	0	0	0	0	0	0	0.0255799	0.00127341	0.106094	0.150974
Rhombencephalon - Cerebelluar-Vglut2 enriched areas	7.19e-06	0	0	0	0	0	0	0.00149926	0.000941	0.00186307	0	9.51e-07	0.00160325	0	0	0.00181451	0	0	0	0.000593	0.000329	0	0.211689	0.438386	0.314885	0.135593	0.0437457	0.661448	0.730297	0.625358	0.00505131	0	0	0	0	0	0.000538	0.00128848	0	0	0	0	0	0	0	0.0650806	0.129921	0.216464	0.110732
Rhombencephalon - Cerebellum	0.000607	4.06e-06	0.000264	0.000468	0	0	0	0.0161409	0.0269717	0.0234611	0	1.46e-06	0.000233	2.69e-05	2.1e-06	0.00119855	0.00725755	0	0.00736661	0.000937	0.00207588	0	0.0865911	0.31346	0.122982	0.118172	0.0493365	0.47972	0.525673	0.387416	0.000212	0	0	0	0	0.000255	0.000168	0.0246039	0	0	0	0	0	0	0	0.00912569	0.00133217	0.0105378	0.0404187
Rhombencephalon - Cerebellum Gad1b Enriched Areas	0.00047	0	0.000333	0.000759	0	0	0	0.0227689	0.0236969	0.0181252	0	0	2.86e-05	0	0	0.000101	0	0	0	0.000904	0.000537	0	0.127918	0.367888	0.139684	0.168385	0.0619766	0.441052	0.475686	0.334252	0	0	0	0	0	2.72e-05	0	0.0103247	0	0	0	0	0	0	0	0.00495715	0	0.00955057	0.00974633
Rhombencephalon - Corpus Cerebelli	0.000911	6.87e-06	0.000446	0.000804	0	0	0	0.019803	0.0219811	0.0225724	0	0	0.000247	4.56e-05	3.56e-06	0.000465	0.0122948	0	0.0124796	0.00123074	0.00351679	0	0.080629	0.302131	0.125251	0.0745171	0.0283616	0.509788	0.567467	0.395809	0.000699	0	0	0	0	0.000428	0.000277	0.0393963	0	0	0	0	0	0	0	0.0123625	0.00147522	0.0152092	0.0202025
Rhombencephalon - Eminentia Granularis	0	0	0	0	0	0	0	0.00444813	0.0268629	0.0106654	0	0	0.000733	0	0	0.00741277	0	0	0	0	0	0	0.190497	0.281536	0.150569	0.327227	0.195455	0.557169	0.694457	0.615836	0.000822	0	0	0	0	0	0	4.52e-05	0	0	0	0	0	0	0	0.000425	0.00252185	0.00793763	0.0209073
Rhombencephalon - Gad1b Cluster 1	0	0	0	0	0	0	0	0	0	0	0	0	0	0	0	0	0	0	0	0.00272044	0	0	0	0.356853	0.060388	0	0	0.198415	0.301663	0.318347	0	0	0	0	0	0	0	0	0	0	0	0	0	0	0.0425953	0.0013465	0	0.00036	0
Rhombencephalon - Gad1b Cluster 10	0	0	0	0	0	0	0	0	0	0	0	0	0	0	0	0	0	0	0	0	0	0	0.573767	0.616399	0.49265	0.402868	0	0.795272	0.856239	0.758835	0	0	0	0	0	0	0	0.372018	0	0	0	0	0	0	0	0	0	0	0
Rhombencephalon - Gad1b Cluster 11	0	0	0	0	0	0	0	0	0	0	0	0	0.00143746	0	0	0	0	0	0	0.0163378	0	0	0.687307	0.606147	0.603418	0.527086	0.00360838	0.850773	0.921495	0.81193	0	0	0	0	0	0	0	0.0684695	0	0	0	0	0	0	0	0	0	0.00893822	0
Rhombencephalon - Gad1b Cluster 12	0	0	0	0	0	0	0	0	0	0	0	0	0	0	0	0.0310249	0	0	0	0	0	0	0.691576	0.639234	0.727635	0.521302	0.0126418	0.639229	0.703447	0.622553	0	0	0	0	0	0	0	0.249145	0	0	0	0	0	0	0	0	0	0	0
Rhombencephalon - Gad1b Cluster 13	0	0	0	0	0	0	0	0	0.00429351	0	0	0	0.0112324	0	0.000138	0.146903	0	0	0	0.000634	0	0	0.652589	0.528985	0.512781	0.386467	0.0780684	0.262731	0.664506	0.645326	0	0	0	0	0	0	0.00656538	0.11537	0	0	0	0	0	0	0.0828779	0.000718	0	0	0.00964194
Rhombencephalon - Gad1b Cluster 14	0	0	0	0	0	0	0	0	0.00315268	0	0	0	0.0154128	0	0	0.0654889	0	0	0	0.00304285	0	0	0.475818	0.563097	0.266401	0.447062	0.0634534	0.538886	0.670804	0.59917	0	0	0	0	0	0	0.0172653	0.0388741	0	0	0	0	0	0	0	0	0	0	0
Rhombencephalon - Gad1b Cluster 15	0	0	0	0	0	0	0	0.00571419	0.000593	0	0	0	0.0291419	0.000479	0	0.0687407	0	0	0	0	0	0	0.140133	0.536564	0.17304	0.259824	0.0873456	0.757549	0.898559	0.873379	0	0	0	0	0	0	0	0.164817	0	0	0	0	0	0	0	0	0	0	0
Rhombencephalon - Gad1b Cluster 16	0	0	0	0	0	0	0	0	0	0	0	0	0	0	0	0	0	0	0	0.00875199	0	0	0.0687425	0.517455	0.599309	0.0556745	0	0.628291	0.760255	0.729646	0	0	0	0	0	0	0	0.00125208	0	0	0	0	0	0	0	0	0	0.0555084	0
Rhombencephalon - Gad1b Cluster 17	0	0	0	0	0	0	0	0	0	0	0	0	0	0	0	0	0	0	0	0	0	0	0	0.427566	0.301344	0	0	0	0.0595038	0.188999	0	0	0	0	0	0	0	0	0	0	0	0	0	0	0	0	0	0	0
Rhombencephalon - Gad1b Cluster 18	0	0	0	0	0	0	0	0	0.0135138	0.00232681	0	0	0	0	0	0.000824	0	0	0	0	0	0	0.748842	0.65643	0.86904	0.49427	0.138751	0.922532	0.967423	0.927851	0	0	0	0	0	0	0	0	0	0	0	0	0	0	0	0	0	0.00504959	0.00293175
Rhombencephalon - Gad1b Cluster 19	0	0	0	0	0	0	0	0	0	0	0	0	0	0	0	0.00690983	0	0	0	0	0	0	0.582134	0.48576	0.473725	0.249861	0.000845	0.0983847	0.427843	0.435263	0	0.00223954	0	0	0	0	0	0.18071	0	0	0	0	0	0	0	0	0	0	0.00902463
Rhombencephalon - Gad1b Cluster 2	0	0	0	0	0	0	0	0	0	0	0	0	0	0	0	0	0	0	0	0.00851939	0	0	0.027513	0.425802	0.432715	0.00203823	0	0.192629	0.416435	0.45317	0.00113211	0	0	0	0	0	0	0	0	0	0	0	0	0	0.00630266	0.00506548	0	0.0743732	0.00805672
Rhombencephalon - Gad1b Cluster 20	0	0	0	0	0	0	0	0	0	0	0.374447	0.298885	0.640963	0.469536	0.510748	0.54126	0	0	0	0	0.497654	0	0.0359502	0.0384258	0.00487392	0.00709379	0	0.228029	0.583388	0.488467	0	0	0	0.000728	0	0	0.33907	0.55273	0	0	0	0.00423474	0	0	0	0.00432254	0	0.0365308	0
Rhombencephalon - Gad1b Cluster 3	0	0	0	0	0	0	0	0	0	0	0	0	0	0	0	0	0	0	0	0	0	0	0.194086	0.488144	0.554904	0	0	0.000641	0.0114218	0.0493123	0	0	0	0	0	0	0	0	0	0	0	0	0	0	0	0	0	0.000207	0.0154205
Rhombencephalon - Gad1b Cluster 4	0	0	0	0	0	0	0	0.0123693	0.00185228	0.00177369	0	0	0	0	0	0.012509	0	0	0	0.00578602	0	0	0.338207	0.577509	0.576775	0.183037	0.0018068	0.895285	0.924736	0.899686	0	0	0	0	0	0	0	0.00277041	0	0	0	0	0	0	0	0	0	0.000174	0
Rhombencephalon - Gad1b Cluster 5	0	0	0	0	0	0	0	0	0	0	0	0	0	0	0	0.00122745	0	0	0	0	0	0	0.172062	0.567527	0.525045	0.00219685	0	0.304723	0.6829	0.607304	0	0	0	0	0	0	0	0	0	0	0	0	0	0	0	0	0	0	0
Rhombencephalon - Gad1b Cluster 6	0	0	0	0	0	0	0	0	0	0	0	0	0	0	0	0	0	0	0	0	0	0	0.012812	0.529039	0.241095	0.0189947	0	0.177327	0.531968	0.480264	0	0	0	0	0	0	0	0.0574708	0	0	0	0	0	0	0	0	0	0	0
Rhombencephalon - Gad1b Cluster 7	0	0	0	0	0	0	0	0.000813	0.00165135	0.000109	0	0	0	0	0	0.00144219	0	0	0	0	0	0	0.0763098	0.244285	0.0806615	0.257333	0.131119	0.676591	0.832069	0.701888	0	0	0	0	0	0	0	0	0	0	0	0	0	0	0	0	0	0	0.0284335
Rhombencephalon - Gad1b Cluster 8	0	0	0	0	0	0	0	0	0	0	0	0	0.000773	0	0	0	0	0	0	0	0.0741391	0	0.288599	0.544836	0.627723	0.163311	0	0.235255	0.634285	0.608747	0	0	0	0.00279995	0	0	0	0.0486677	0	0	0	0	0	0	0.372709	0	0	0	0.0120541
Rhombencephalon - Gad1b Cluster 9	0	0	0	0	0	0	0	0	0	0	0	0	0	0	0	0.000531	0	0	0	0	0	0	0.388241	0.571544	0.578758	0.409841	0	0.758804	0.805944	0.796501	0	0	0	0.0447453	0	0	0	0	0	0	0	0	0	0	0	0	0	0	0
Rhombencephalon - Gad1b Stripe 1	0	0	0	0	0	0	0	0	0	0	0.0216392	0.0119524	0.0829029	0.0218639	0.0625747	0.127956	0	0	0	0.00446848	0.0475394	0	0.132737	0.511857	0.248025	0.0864822	0.000141	0.829	0.826825	0.830054	0.000874	1.18e-05	0	0.0136352	0.000284	1.59e-05	0.0220165	0.092503	0	0	0	3.4e-05	0	0	0	0.00057	0	0.00774179	0.000124
Rhombencephalon - Gad1b Stripe 2	0	0	0	0	0	0	0	0	0	0	0.000352321	7.55e-05	0.206455	0.0106546	0.0189452	0.191011	0	0	0	0.00129906	0.00190963	0	0.415223	0.586965	0.479347	0.296133	0.000241	0.888612	0.921874	0.898797	0	0	0	0.0002	0	0.0036346	0.0757118	0.260875	0	0	0	0.000581	0	0	0.0617642	0.00151484	0.0170293	0.0101689	0.0019103
Rhombencephalon - Gad1b Stripe 3	0	0	0	0	0	0	0	0.000156	1.74e-05	0.000189	0	0	0.0300211	0.000495	0.0001	0.0386807	0	0	0	0.00672568	0	0	0.22282	0.540043	0.523729	0.270361	0.000828	0.755973	0.844083	0.832323	0	0	0	0.00015	0	2.96e-05	0.0104593	0.133355	0	0	0	0.00012	0	0	0.00693086	0	0	0.000115	0.00085
Rhombencephalon - Glyt2 Cluster 1	0	0	0	0	0	0	0	0.00677193	0.00152111	0.00116724	0	0	0.00579997	4.11e-05	0	0.0196458	0	0	0.0536848	0.00365129	0	0	0.158382	0.566146	0.355355	0.161267	0.0090165	0.727202	0.835264	0.820555	0	0	0	0	0	0.000998	0	0.0766588	0	0	0	0	0	0	0	0.00609959	0	0.00738357	0
Rhombencephalon - Glyt2 Cluster 10	0	0	0	0	0	0	0	0	0	0	0	0	0.00177428	0	0	0.00135991	0	0	0	0	0	0	0.840082	0.657198	0.784155	0.564276	0.00895623	0.697349	0.771076	0.707863	0.0873272	0.170113	0	0.0996862	0.0113443	0.147728	0	0	0	0	0	0	0	0	0	0	0	0	0
Rhombencephalon - Glyt2 Cluster 11	0	0	0	0	0	0	0	0	0.00631167	0	0	0	0	0	0	0.200952	0	0	0	0	0	0	0.696311	0.496849	0.562454	0.382218	0.0643931	0.270336	0.609611	0.58815	0	0	0	0	0	0	0	0.0459034	0	0	0	0	0	0	0	0	0	0	0
Rhombencephalon - Glyt2 Cluster 12	0	0	0	0	0	0	0	0	0	0	0	0	0	0	0	0.0564401	0	0	0	0	0	0	0.505156	0.550416	0.451805	0.264915	0	0	0.640406	0.593159	0	0	0	0	0	0	0	0	0	0	0	0	0	0	0	0.00662955	0	0	0
Rhombencephalon - Glyt2 Cluster 13	0	0	0	0	0	0	0	8.36e-05	0.00858245	0.00204542	0	0	0.000697	0	0	0.00912616	0	0	0	0.00172366	0	0	0.599597	0.585557	0.415585	0.37456	0.0915335	0.345066	0.489347	0.440665	0	0	0	0	0	0	6.16e-05	0.00181211	0	0	0	0	0	0	0	0.000164	0	0.000544	0.0205597
Rhombencephalon - Glyt2 Cluster 14	0	0	0	0	0	0	0	0	0	0	0	0	0.00198103	0	0	0.0174642	0	0	0	0	0	0	0.561189	0.492109	0.427619	0.22747	0.000285	0.102276	0.443011	0.471555	0	0.0198079	0	0.00348932	0	0	0.000833	0.237314	0	0	0	0	0	0	0	0	0	0	0.0156526
Rhombencephalon - Glyt2 Cluster 2	0	0	0	0	0	0	0	0	0	0	0	0	0	0	0	0.0929699	0	0	0	0.0403737	0	0	0.0293062	0.457422	0.089947	0.11566	0	0.659633	0.836113	0.718446	0	0	0	0	0	0	0	0.105162	0	0	0	0	0	0	0	0	0	0	0
Rhombencephalon - Glyt2 Cluster 3	0	0	0	0	0	0	0	0	0	0	0	0	0	0	0	0.00481755	0	0	0	0	0	0	0.490548	0.596123	0.362968	0.390102	0	0.0168786	0.65492	0.606002	0	0	0	0	0	0	0.00346015	0.146055	0	0	0	0	0	0	0	0	0	0	0
Rhombencephalon - Glyt2 Cluster 4	0	0	0	0	0	0	0	0	0	0	0	0	0.0230343	0	0	0.0395807	0	0	0	0.101486	0	0	0.484185	0.61235	0.65411	0.419733	0	0.691881	0.82844	0.778671	0	0	0	0	0	0	0.0141729	0.188973	0	0	0	0	0	0	0	0	0	0	0
Rhombencephalon - Glyt2 Cluster 5	0	0	0	0	0	0	0	0	0	0	0	0	0	0	0	0	0	0	0	0.0134311	0	0	0.196259	0.534795	0.21991	0.314968	0	0.669692	0.766178	0.740387	0	0	0	0	0	0	0	0	0	0	0	0	0	0	0	0	0	0	0
Rhombencephalon - Glyt2 Cluster 6	0	0	0	0	0	0	0	0	0	0	0	0	0.0229069	0	0	0.020754	0	0	0	0.00227848	0	0	0.587725	0.607943	0.563859	0.419074	0.00201048	0.500168	0.717138	0.649761	0	0	0	0	0	0	0	0.13202	0	0	0	0	0	0	0	0	0	0.00368987	0.00144818
Rhombencephalon - Glyt2 Cluster 7	0	0	0	0	0	0	0	0	0	0	0	0	0.123546	0	0	0.00117982	0	0	0	0	0	0.199707	0.585467	0.559774	0.62551	0.353137	0	0.142141	0.564076	0.522093	1	0.378796	0.0645081	0.364173	0	0.266361	0	0	0	0	0	0	0	0	0	0	0	0	0
Rhombencephalon - Glyt2 Cluster 8	0	0	0	0	0	0	0	0	0	0	0	0	0	0	0	0.000614	0	0	0	0	0	0	0.545264	0.577979	0.561151	0.365384	0	0.667178	0.796803	0.751837	0	0	0	0.100219	0	0.0149533	0	0.0162871	0	0	0	0	0	0	0.572653	0	0	0	0.114041
Rhombencephalon - Glyt2 Cluster 9	0	0	0	0	0	0	0	0	0	0	0	0	0	0	0	0	0	0	0	0	0	0	0.847579	0.672528	0.599462	0.501358	0.00223214	0.668132	0.700762	0.667595	0.0491421	0.0204646	0	0.0399818	0	0.00995791	0	0.00607073	0	0	0	0	0	0	0	0	0	0.00370974	0
Rhombencephalon - Glyt2 Stripe 1	0	0	0	0	0	0	0	0	0	0	0.00358832	0.000466	0.0358831	0.00207631	0.015123	0.0814654	0	0	0	0.00461697	0	0	0.0526067	0.486728	0.228902	0.0654074	0	0.764878	0.681105	0.697816	0.00845892	0.000115	0	0.0360315	0	0	0.00124777	0.115614	0	0	0	0	0	0	0	0.000193	0	0	0
Rhombencephalon - Glyt2 Stripe 2	0	0	0	0	0	0	0	0	0	0	0.00435841	0.013209	0.235376	0.0852959	0.0819429	0.228358	0	0	0	0	0	0	0.30972	0.575072	0.381861	0.22518	0.000225	0.991485	0.99196	0.961922	0	0	0	0	0	0	0.125607	0.0443169	0	0	0	0.00127784	0	0	0	0	0	0	0
Rhombencephalon - Glyt2 Stripe 3	0	0	0	0	0	0	0	0	0	0	0	0	0.0284077	1.44e-05	0.000646	0.0484713	0	0	0	0.00458402	0.00114338	0	0.214955	0.570052	0.510804	0.27038	0	0.899411	0.939692	0.920589	0	0	0	0	0.000525	0.003163	0.00392344	0.186054	0	0	0	0	0	0	0.00319641	2.29e-05	0	0	0.000174
Rhombencephalon - Inferior Olive	0	0	0	0	0	0	0	0	0	0	0	0	0.0870261	0	0.000166	0.141027	0.0683397	0	0.0649126	0.00581961	0	0	0.581715	0.548204	0.447691	0.551647	0.0248471	0.386224	0.69061	0.669146	0	0	0	0	0	0	0.000183427	0.0828546	0	0	0	0	0	0	0.0609201	0.0248821	0	0.00067	0.070962
Rhombencephalon - Interpeduncular Nucleus	0	0	0	0	0	0	0	0	0	0	0	0	0	0	0	0	0	0	0	0.000701	0	0	0.517459	0.705755	0.918263	0.000967	0	0	0.00426694	0.082389	0	0	0	0	0	9.7e-05	0	0	0	0	0	0	0	0	0.0919636	0	0	0	0.00149657
Rhombencephalon - Isl1 Cluster 1	0	0	0	0	0	0	0	0.0198317	0.0132009	0.00963123	0	0	0	0	0	0.000143	0	0	0	0	0	0	0.0117647	0.41181	0.148481	0.0346474	0	0.813787	0.8216	0.786167	0	0	0	0	0	0	0	0	0	0	0	0	0	0	0	0.00038	0	0.00363272	0.0067253
Rhombencephalon - Isl1 Cluster 2	0	0	0	0	0	0	0	0	0	0	0	0	0	0	0	0	0	0	0	0	0	0	0.260372	0.527022	0.580482	0.0494854	0	0.4555	0.661567	0.67631	0	0	0	0	0	0	0	0	0	0	0	0	0	0	0	0	0	0	0
Rhombencephalon - Isl1 Cluster 3	0	0	0	0	0	0	0	0	0	0	0	0	0	0	0	0.00584871	0	0	0	0	0	0	0.112228	0.52244	0.612805	0.259986	0	0.824051	0.883204	0.886598	0	0	0	0	0	0	0	0.00234316	0	0	0	0	0	0	0	0	0	0	0
Rhombencephalon - Isl1 Stripe 1	0	0	0	0	0	0	0	0	0	0	0	0	0.176883	0.000637	0.00469448	0.209179	0	0	0	0.00160626	0	0	0.392944	0.528524	0.524004	0.319499	0	0.880991	0.922066	0.917139	0	0	0	0	0	0	0.00579237	0.222776	0	0	0	0	0	0	0	0	0	0	0
Rhombencephalon - Lateral Reticular Nucleus	0	0	0	0	0	0	0	0.0240224	0.0246786	0.0144567	0.0881587	0.0384671	0.43736	0.0515194	0.297232	0.249369	0	0	0	0.0447258	0	0	0.628322	0.571634	0.421486	0.423938	0.0826085	0.606529	0.637021	0.638323	0	0	0	0.0004	0	0	0.017777	0.248718	0	0	0	0	0	0	0	0.0106029	0	0	0
Rhombencephalon - Lobus caudalis cerebelli	0	0	0	0	0	0	0	0.00589285	0.0438358	0.0545447	0	0	0	0	0	0	0	0	0	0	0	0	0.0389741	0.448828	0.177605	0.0388134	0	0.263704	0.250568	0.111306	0	0	0	0	0	0.00118593	0	0.00952347	0	0	0	0	0	0	0	0.00775905	0	0	0.167356
Rhombencephalon - Locus Coreuleus	0	0	0	0	0	0	0	0	0	0	0	0	0.00284659	0	0	0.000198	0	0	0	0.00282313	0	0	0.465942	0.576014	0.631201	0.166464	0.000526	0.408546	0.636813	0.612096	0.00667325	0	0	0	0.00033	0	0.000163	0	0	0	0	0	0	0	0	0.051562	0.0247824	0.611257	0.0512175
Rhombencephalon - Mauthner	0	0	0	0	0	0	0	0	0	0	0	0	0	0	0	0.000536	0	0	0	0	0	0	0.447524	0.599235	0.548584	0.314591	0	0.226107	0.660095	0.641612	0	0.0152823	0	0.0885555	0.00840945	0.00283021	0	0.0145032	0	0	0	0	0	0	0	0	0	0	0
Rhombencephalon - Mauthner Cell Axon Cap	0	0	0	0	0	0	0	0	0	0	0	0	0	0	0	0	0	0	0	0	0	0	0.254302	0.590455	0.705108	0.354881	0	0.490938	0.600108	0.785637	0	0.500567	0	0.754355	0.565586	0.120845	0	0	0	0	0	0	0	0	0	0	0	0	0
Rhombencephalon - Medial Vestibular Nucleus	0	0	0	0	0	0	0	0	0	0	0	0	0.00532563	0	0	0.0298655	0	0	0.0504425	0.00291971	0.0512417	0.00875166	0.454611	0.594523	0.439148	0.24006	0	0.438275	0.745415	0.664602	0.00135367	0.00129664	0	0.0115341	0.000185	0	0.0172192	0.0963263	0	0	0	0	0	0	0	0	0	0	0.00342181
Rhombencephalon - MiD2	0	0	0	0	0	0	0	0	0	0	0	0	0	0	0	0	0	0	0	0	0	0	0.571236	0.634398	0.628304	0.267227	0	0.676699	0.818986	0.783342	0	0	0	0.00301024	0	0.000986	0	0.00186495	0	0	0	0	0	0	0	0	0	0	0.00504998
Rhombencephalon - MiD3	0	0	0	0	0	0	0	0	0	0	0	0	0.0480223	0	0	0.024923	0	0	0	0	0.0380059	0	0.503282	0.559601	0.484433	0.401747	0.000635	0.313737	0.708093	0.656081	0	0	0	0	0	0	0.00150668	0.386464	0	0	0	0	0	0	0	0	0	0.00582194	0
Rhombencephalon - MiM1	0	0	0	0	0	0	0	0	0.00274864	0	0	0	0.16683	0	0	0.00327514	0	0	0	0	0	0	0.400775	0.55166	0.521981	0.381767	0	0.341042	0.618828	0.630854	0.222036	0.142408	0	0.536831	0.0203011	0.555223	0	0.0388902	0	0	0	0	0	0	0	0	0	0	0
Rhombencephalon - MiR1	0	0	0	0	0	0	0	0	0	0	0	0	0	0	0	0.0016336	0	0	0	0	0	0	0.797763	0.58192	0.739139	0.399199	0	0.46801	0.535227	0.542447	0.0331107	0.0259612	0	0.0439618	0	0.029132	0	0.00805651	0	0	0	0	0	0	0	0	0	0	0
Rhombencephalon - MiR2	0	0	0	0	0	0	0	0	0	0	0	0	0	0	0	0	0	0	0	0	0	0	0.678056	0.571421	0.603409	0.418125	0	0.640447	0.699395	0.657212	0	0	0	0	0	0	0	0.139207	0	0	0	0	0	0	0	0	0	0	0
Rhombencephalon - MiT	0	0	0	0	0	0	0	0	0	0	0	0	0	0	0	0	0	0	0	0.0141398	0	0	0.648926	0.64249	0.400016	0.535809	0	0.623537	0.705985	0.640706	0	0	0	0	0	0	0	0.204727	0	0	0	0	0	0	0	0	0	0	0
Rhombencephalon - MiV1	0	0	0	0	0	0	0	0	0	0	0	0	0.00399367	0	0	0	0	0	0	0	0	0	0.86741	0.60553	0.768623	0.435222	0	0.570282	0.608594	0.651397	0.00514064	0.00929756	0	0.00879697	0	0.238309	0	0.0492095	0	0	0	0	0	0	0	0	0	0.000906	0
Rhombencephalon - MiV2	0	0	0	0	0	0	0	0	0	0	0	0	0.00295053	0	0	0.00142037	0	0	0	0	0	0	0.756882	0.644026	0.644491	0.487002	0.00680226	0.78725	0.81007	0.76527	0	0	0	0	0	0	0	0.168564	0	0	0	0	0	0	0	0	0	0	0.0226265
Rhombencephalon - Neuropil Region 2	0	0	0	0	0	0	0	0.00056	0.00249188	0.000416	0.0655795	0.0190515	0.310961	0.0380983	0.147634	0.294069	0	0	0	0.0039124	0.0555834	0	0.561988	0.556803	0.405704	0.306941	0.0433878	0.762671	0.86939	0.804028	0	0	0	3.12e-05	0	0	0.0396936	0.483618	0	0	0	0.0005	0	0	0	0.011361	0.00573485	0.0399793	0
Rhombencephalon - Neuropil Region 3	0	0	0	0	0	0	0	0.00218093	0.00648015	0.00527267	0.0133537	0.000373	0.282946	0.00643509	0.0977092	0.211945	0	0	0	0.00900347	0.0136118	0	0.64896	0.569944	0.57807	0.388589	0.0703419	0.636639	0.750257	0.696542	0.000825	0.000202	0	0.000118	0	1.24e-05	0.0279543	0.551992	0	0	0	7.24e-06	0	0	0.00366637	0.0414875	0	0.013388	0.0154031
Rhombencephalon - Neuropil Region 4	0	0	0	0	0	0	0	0.00433235	0.00927953	0.0030661	0	0	5.5e-05	0	0	0.0183873	0	0	0	0.000527	0	0	0.644259	0.577447	0.555366	0.404181	0.131251	0.350921	0.53599	0.511903	0	1.67e-05	0	0	0	0	1.6e-05	0.00883068	0	0	0	0	0	0	0.0351869	0.000523	0	0.00340034	0.0312882
Rhombencephalon - Neuropil Region 5	3.63e-06	0.00016	1.23e-05	0.00032	2.74e-05	0	0	0.000124	0.00121806	0.00025	6.12e-07	0	0.0132379	0	1.78e-06	0.0146663	0	0	0.0174695	0.00162933	0.000642	0.000262	0.557951	0.472417	0.511896	0.354414	0.0290943	0.559959	0.604934	0.612441	0.00416982	0.00651398	0	0.00746269	0.00109488	0.00667395	0.000344	0.0273967	0	0	0	0	0	0	0.0877152	0.0107385	0.00175254	0.0815429	0.0415281
Rhombencephalon - Neuropil Region 6	0	0	0	0	0	0	0	0	0	0	0	0	0	0	0	0	0	0	0	0.00175664	0	0	0.262241	0.478598	0.632206	0.0123527	0	0.0353076	0.243132	0.447056	0	0	0	0	0	0	0	0	0	0	0	0	0	0	0	0.000104	0	0.00841258	0.00120935
Rhombencephalon - Noradrendergic neurons of the Interfascicular and Vagal areas	0	0	0	0	0	0	0	0	0.000291	0	0.324982	0.228733	0.589654	0.297894	0.416956	0.515283	0.0678396	0	0	0	0.155458	0	0.135962	0.148753	0.116331	0.0679975	0.00234642	0.393898	0.632593	0.54611	0	0	0	0.00584659	0	0.000257	0.283133	0.362619	0	0	0	0.0115904	0	0	0.0115429	0.00968541	0	0.0414014	0.0203485
Rhombencephalon - Oculomotor Nucleus nIV	0	0	0	0	0	0	0	0	0	0	0	0	0	0	0	0	0	0	0	0	0	0	0	0.285395	0.103974	0	0	0.0115434	0.00454308	0.00178246	0.00356743	0	0	0	0	0	0	0.00499815	0	0	0	0	0	0	0	0	0	0	0.0123147
Rhombencephalon - Olig2 Cluster	0	0	0	0	0	0	0	0	0.00780384	0.000379	0	0	0	0	0	0.00140961	0	0	0	0	0	0	0.664338	0.759584	0.551582	0.700893	0.447255	0.652836	0.736122	0.716087	0	0	0	0	0	0	0	0	0	0	0	0	0	0	0	0	0	0	0
Rhombencephalon - Olig2 Stripe	0	0	0	0	0	0	0	0.00152239	0.00471542	0.00761648	0.000869	4.34e-05	0.0193218	1.67e-05	0.00295432	0.0215993	0	0	0	0.00136699	0.00437001	0	0.604499	0.579592	0.654973	0.373846	0.000422	0.412385	0.616771	0.624661	0	9.37e-05	0	0.000493	0	0.000315	0.0191903	0.0315581	0	0	0	0	0	0	1	0.00144131	0.0296396	0.00502322	0.0167795
Rhombencephalon - Olig2 enriched areas in cerebellum	8.52e-05	0	0	0	0	0	0	0.00905944	0.00893901	0.00412038	0	0	0	0	0	6.31e-05	0	0	0	0	0	0	0.166091	0.324557	0.115634	0.192819	0.0522885	0.625053	0.718117	0.508146	0	0	0	0	0	0	0	0.000449	0	0	0	0	0	0	0	0.00218706	0	0.0107259	0.00183683
Rhombencephalon - Otpb Cluster 1	0	0	0	0	0	0	0	0	0	0	0	0	0	0	0	0.00221928	0	0	0	0	0	0	0.409115	0.631863	0.627827	0.285437	0	0.708276	0.765897	0.730914	0	0	0	0	0	0	0	0	0	0	0	0	0	0	0	0.114189	0.0362275	0.0861027	0.0433891
Rhombencephalon - Otpb Cluster 2 - locus coeruleus	0	0	0	0	0	0	0	0	0	0	0	0	0.00634346	0	0	0.000139	0	0	0	0	0	0	0.368933	0.544029	0.535693	0.0469933	0.000351	0.191299	0.526937	0.538502	0	0	0	0	0	0	0	0	0	0	0	0	0	0	0	0.0331663	0.00525516	0.631754	0.010266
Rhombencephalon - Otpb Cluster 3	0	0	0	0	0	0	0	0	0	0	0	0	0	0	0	0	0	0	0	0	0	0	0	0.159153	0	0	0	0.168246	0.270914	0.0519525	0	0	0	0	0	0	0	0	0	0	0	0	0	0	0	0	0	0	0
Rhombencephalon - Otpb Cluster 4	0	0	0	0	0	0	0	0	0	0	0	0	0	0	0	0	0	0	0	0.00334786	0	0	0.00522262	0.351618	0.0584932	0	0	0.69698	0.701494	0.661796	0	0	0	0	0	0	0	0	0	0	0	0	0	0	0	0	0	0	0
Rhombencephalon - Otpb Cluster 5	0	0	0	0	0	0	0	0	0	0	0	0	0.00064	0	0	0	0	0	0	0	0	0	0.268979	0.560774	0.567866	0.255129	0	0.0271572	0.551698	0.541754	0	0	0	0	0	0.00311715	0	0.236186	0	0	0	0	0	0	0	0	0	0	0
Rhombencephalon - Otpb Cluster 6	0	0	0	0	0	0	0	0	0	0	0	0	0.0725079	0	0.0050503	0.124497	0	0	0	0	0.00929885	0	0.488805	0.629289	0.635218	0.359698	0.0049708	0.851202	0.912205	0.872535	0	0	0	0	0	0.000707	0.0720802	0.159902	0	0	0	0	0	0	0.0142218	0.00657421	0.0307748	0.00991652	0.0162441
Rhombencephalon - Oxtl Cluster 1 Sparse	0	0	0	0	0	0	0	0	0	0	0	0	0	0	0	0	0	0	0	0	0	0	0	0.474273	0.574119	0	0	0.291272	0.540444	0.59607	0	0	0	0	0	0	0	0	0	0	0	0	0	0	0	0.00239941	0	0	0
Rhombencephalon - Oxtl Cluster 2 Near MC axon cap	0	0	0	0	0	0	0	0.00459953	0	0	0	0	0.012848	0	0	0	0	0	0	0	0.184724	0.908938	0.256505	0.566171	0.708903	0.33803	0	0.170373	0.499761	0.613268	0.291423	0.611642	0.0219834	0.644399	0.443916	0.370385	0	0	0	0	0	0	0	0	0	0	0	0	0
Rhombencephalon - Posterior Cluster of nV Trigeminal Motorneurons	0	0	0	0	0	0	0	0.00025	0	0	0	0	0.00368953	0	0	0.00391509	0	0	0	0.0030433	0	0	0.584254	0.620302	0.57432	0.340792	0	0.652922	0.746295	0.672981	0.0335697	0.0289211	0	0.0300371	0.0928639	0.0866301	0	0.0648944	0	0	0	0	0	0	0	0	0	0	0.00480943
Rhombencephalon - Ptf1a Cluster 1	0	0	0	0	0	0	0	0	0.000191	0	0	0	0.000426	0	7.97e-05	0.0178168	0	0	0	0.00497125	0.00273003	0	0.57726	0.655784	0.746621	0.394494	0.0265517	0.829501	0.906722	0.875623	0	0	0	0	0	0	0	0.00576127	0	0	0	0	0	0	0.00556997	0.0051079	0	0.00885564	0.0122999
Rhombencephalon - Ptf1a Stripe	0	0	0	0	0	0	0	0	0.000123	7.92e-05	0.0325377	0.0164263	0.140926	0.0311236	0.0951086	0.189964	0	0	0	0.00403363	0.0171269	0	0.1006	0.432086	0.120383	0.0613404	0.000393	0.751148	0.653926	0.721441	0.00126755	1.49e-05	0	0.0187155	0	0.000209	0.0223823	0.111367	0	0	0	0	0	0	0	2.15e-05	0	0.00177269	0
Rhombencephalon - Qrfp neuron cluster sparse	0	0	0	0	0	0	0	0	0.000531	0	0	0	0	0	0	0.000182	0	0	0	0	0	0	0.277038	0.644054	0.340004	0.448519	0.0360088	0.457326	0.466203	0.471063	0	0	0	0.000274	0	0	0	0.00621206	0	0	0	0	0	0	0	0	0	0	0.00849736
Rhombencephalon - Raphe - Inferior	0	0	0	0	0	0	0	0	0	9.97e-05	0	0.000155	0.0116893	0	6.11e-05	0.0713771	0	0	0	0	0.00691361	0	0.682181	0.606055	0.639206	0.45846	0.00832681	0.675296	0.748837	0.756236	0	0	0	0	0	0	0.0135088	0.0104643	0	0	0	0	0	0	0.227783	0.00111825	0.0561763	0.0132853	0.0158424
Rhombencephalon - Raphe - Superior	0	0	0	0	0	0	0	0	0	0	0	0	0	0	0	0	0	0	0	0	0.00203761	0	0.219531	0.449658	0.473986	0.00785665	0	0.0377273	0.0950722	0.159009	0	0	0	0	0	0	0	4.43e-05	0	0	0	0	0	0	0	0	0	0.00510611	0.0145442
Rhombencephalon - Rhombomere 1	0.000616	0.000391	0.000142	0.00120527	0.000188	5.21e-05	0	0.00653708	0.0101634	0.0105176	0	8.63e-07	0.00750516	4.21e-05	7.54e-05	0.0041278	0.0102666	0	0.00711412	0.00207759	0.00104714	8.95e-05	0.233284	0.362162	0.303645	0.136068	0.0436391	0.423924	0.502197	0.445375	0.000996	4.36e-05	0	4.37e-05	3.22e-06	0.000221	0.000295	0.0230203	0	0	0	1.32e-06	0	0	0.0196472	0.0200083	0.0264918	0.115997	0.0305549
Rhombencephalon - Rhombomere 2	0	0	0.000123	1.86e-06	0	0	0	0.00302272	0.00937942	0.00537554	0	3.89e-06	0.00038	0	4.54e-06	0.00391117	0	0	0.00227095	0.00721348	0.000554	0.000348	0.354357	0.490433	0.436897	0.283936	0.0635468	0.579275	0.646989	0.629414	0.00451237	0.00296623	0	0.00501622	0.00410454	0.00497221	0.00026	0.00305471	0	0	0	0	0	0	0.0115085	0.00842301	0.000468	0.0261448	0.00977705
Rhombencephalon - Rhombomere 3	0	0	1.88e-05	0	0	0	0	0.00062	0.00183916	0.000246	0	0	0.00507738	0	0	0.00907085	0	0	0.0174548	0.00382929	0.00107985	0	0.366181	0.481261	0.453776	0.278012	0.0207916	0.531575	0.597232	0.598719	0.0334486	0.0388814	0.00420976	0.0379758	0.025625	0.054258	4.67e-05	0.016592	0	0	0	0	0	0	0.143816	0.0028705	0	0.00312332	0.00965283
Rhombencephalon - Rhombomere 4	0	0	0	0	0	0	0	0.00045	0.000674	0.000218	0	0	0.00388505	0	6.31e-06	0.0121974	0.0130901	0	0.0644147	0.00182906	0.00557595	0.0192394	0.365003	0.447278	0.412597	0.272647	0.0131338	0.405684	0.521147	0.526467	0.026854	0.0544718	0.0170328	0.056782	0.013087	0.057329	0.00018	0.042738	0	0	0	0	0	0	0.0810509	0.000272	0	0.00243552	0.00356438
Rhombencephalon - Rhombomere 5	0	0	0	0	0	0	0	2.04e-05	0.000304	1.21e-05	0	0	0.00438669	0	1.76e-06	0.0267799	0	0	0.0156172	0.00140924	0.00660337	0.00108908	0.441313	0.500849	0.459311	0.297345	0.016041	0.454709	0.600403	0.587971	0.00170346	0.00429921	0.000255	0.00929143	0.00216528	0.00336104	0.00176724	0.0542239	0	0	0	0	0	0	0.125257	0.000333	6.12e-05	0.000862	0.0239361
Rhombencephalon - Rhombomere 6	0	0	6.27e-05	0	0	0	0	0.000528	0.00290024	0.00174581	0	3.72e-06	0.0092356	0	3.35e-05	0.0406503	0	0	0.0371653	0.00601235	0.00339202	0	0.374477	0.526535	0.412241	0.316783	0.0262833	0.466562	0.584417	0.562257	0	1.94e-05	0	2.88e-05	0.000159	8.25e-05	0.00114086	0.08623	0	0	0	0	0	0	0.024708	0.00447863	0.00261652	0.00273986	0.025007
Rhombencephalon - Rhombomere 7	0	0	7.59e-05	7.04e-07	0	0	0	0.000815	0.00251322	0.00194674	0.0447568	0.0278813	0.210935	0.0429605	0.0958982	0.200217	0.0279583	0	0.00302427	0.00503317	0.0409339	0	0.419	0.505342	0.423092	0.288907	0.0222333	0.686305	0.763422	0.7484	0.00279345	0.000168	7.24e-05	0.00345816	3.69e-05	0.00245373	0.0639235	0.308223	7.89e-07	0	9.57e-05	0.000601	0.000524	0	0.0269989	0.0113752	0.00106993	0.00841717	0.0269936
Rhombencephalon - RoL-R1	0	0	0	0	0	0	0	0	0	0	0	0	0.00391564	0	0	0	0	0	0	0	0	0	0.835719	0.666148	0.847659	0.185971	0.000666	0.624043	0.690237	0.626913	0	0	0	0	0	0	0	0	0	0	0	0	0	0	0	0.108209	0	0.833581	0.213539
Rhombencephalon - RoL2	0	0	0	0	0	0	0	0	0	0	0	0	0	0	0	0	0	0	0	0	0	0	0.616093	0.612507	0.730334	0.356751	0.00201968	0.764421	0.817264	0.775494	0	0	0	0	0	0	0	0.129347	0	0	0	0	0	0	0	0.056592	0	0	0
Rhombencephalon - RoL3	0	0	0	0	0	0	0	0	0.00525586	0	0	0	0	0	0	0	0	0	0	0	0	0	0.647489	0.654994	0.631662	0.431143	0	0.725178	0.790043	0.718048	0	0	0	0.0111201	0	0	0	0	0	0	0	0	0	0	0	0	0	0	0
Rhombencephalon - RoM1	0	0	0	0	0	0	0	0	0	0	0	0	0	0	0	0	0	0	0	0	0	0	0.972018	0.625243	0.893958	0.248969	0	0.610042	0.739986	0.697507	0	0	0	0	0	0	0	0	0	0	0	0	0	0	0	0	0	0.15859	0.00948932
Rhombencephalon - RoM2	0	0	0	0	0	0	0	0	0	0	0	0	0	0	0	0.000121	0	0	0	0	0	0	0.713195	0.644669	0.754416	0.397676	0	0.712653	0.779145	0.727146	0.220649	0.109167	0	0.0854618	0.0378667	0.172214	0	0	0	0	0	0	0	0	0	0.00098	0	0.0927866	0.0123911
Rhombencephalon - RoM3	0	0	0	0	0	0	0	0	0	0	0	0	0.118503	0	0	0.0136077	0	0	0	0	0	0	0.682725	0.605056	0.694478	0.40744	0	0.535326	0.705709	0.614842	0.90658	0.826426	0.00946997	0.988132	0.547023	1	0	0.00665928	0	0	0	0	0	0	0	0	0	0.00258875	0.00332746
Rhombencephalon - RoV3	0	0	0	0	0	0	0	0	0	0	0	0	0	0	0	0	0	0	0	0	0	0	0.946675	0.615297	0.833461	0.339076	0	0.46807	0.56876	0.582414	0.0344953	0	0	0	0	0.0192586	0	0.0117256	0	0	0	0	0	0	0.342968	0	0	0	0
Rhombencephalon - S1181t Cluster	0	0	0	0	0	0	0	0.00893938	0.00688083	0.00442554	0	0	0.00405253	1.42e-05	0	0.0124655	0	0	0.0183749	0.000217	0.00579789	0	0.213469	0.570288	0.370305	0.289717	0.0595849	0.651545	0.777741	0.753429	0	0	0	0	0	0.000465	0	0.052517	0	0	0	0	0	0	0.0112286	0.00113484	0	0.000908	0.0026923
Rhombencephalon - Small cluster of TH stained neurons	0	0	0	0	0	0	0	0	0	0	0.00817998	0.0504404	0.278318	0.228357	0.258036	0.381582	0	0	0	0	0	0	0.140104	0.386979	0.0526826	0.0321543	0	0.873501	0.962137	0.924859	0	0	0	0	0	0	0.256209	0	0	0	0	0	0	0	0	0	0	0	0
Rhombencephalon - Spinal Backfill Vestibular Population	0	0	0	0	0	0	0	0	0.00195512	0	0	0	0.0134268	0	0	0.0733586	0	0	0	0	0	0	0.62425	0.468794	0.442617	0.290946	0.00101957	0.364818	0.422333	0.468947	0	0	0	0	0	0	0.000432	0.160895	0	0	0	0	0	0	0	0	0	0	0.122074
Rhombencephalon - Spiral Fiber Neuron Anterior cluster	0	0	0	0	0	0	0	0	0	0	0	0	0.0955471	0	0	0.0137044	0	0	0	0	0	0	0.670944	0.618778	0.703424	0.376166	0	0.516863	0.708627	0.601019	0.0707288	0.805134	0	0.618671	0.530348	0.796604	0	0.00430391	0	0	0	0	0	0	0	0	0	0.0297395	0.00345738
Rhombencephalon - Spiral Fiber Neuron Posterior cluster	0	0	0	0	0	0	0	0	0	0	0	0	0.105798	0	0	0.0149826	0	0	0	0	0	0	0.48912	0.613917	0.651001	0.364009	0	0.577247	0.765762	0.682832	0.238355	1	0.133223	1	1	0.976876	0	0	0	0	0	0	0	0	0	0	0	0.00595288	0.00622005
Rhombencephalon - Tangential Vestibular Nucleus	0	0	0	0	0	0	0	0.000265	0.000244	3.32e-05	0	0	0.00572843	0	0	0.0937558	0	0	0	0.00177289	0	0	0.626866	0.495966	0.521422	0.317977	0.0395927	0.184293	0.57083	0.566971	0	0	0	0	0	0	0	0.140397	0	0	0	0	0	0	0.0705938	0.000255	0	0	0.0885276
Rhombencephalon - VII Facial Motor and octavolateralis efferent neurons	0	0	0	0	0	0	0	0	0	0	0	0	0.000213	0	0	0.00200337	0	0	0	0.000449	0	0	0.110638	0.530443	0.506169	0.19522	0	0.488705	0.669537	0.676565	0	0	0	0	0	0	0	0.0605672	0	0	0	0	0	0	0	0	0	0	0.00316281
Rhombencephalon - VII' Facial Motor and octavolateralis efferent neurons	0	0	0	0	0	0	0	0	0.00320714	0	0	0	0	0	0	0.000661	0	0	0	0.0595912	0	0	0.501732	0.651066	0.699467	0.443117	0	0.697877	0.767622	0.72747	0	0	0	0	0	0	0	0.206823	0	0	0	0	0	0	0	0	0	0	0
Rhombencephalon - Valvula Cerebelli	0	0	0	0	0	0	0	0.00458415	0.00140231	0.00353622	0	0	0	0	0	0.000191	0	0	0	0	0	0	0.00147766	0.308395	0.0173271	0.0158264	0	0.517369	0.473381	0.397509	0	0	0	0	0	0	0	0.000562	0	0	0	0	0	0	0	0.00652515	0	0	0.0877794
Rhombencephalon - Ventrolateral population of serotonergic neurons	0	0	0	0	0	0	0	0	0	0	0	0	0.065577	0	0	0.0137394	0	0	0	0	0	0	0.313262	0.0990377	0.207151	0.194928	0.01194	0.433687	0.407626	0.406409	0	0	0	0	0	0	0	0.00032	0	0	0	0	0	0	0.18062	0	0	0.00850325	0
Rhombencephalon - Vglut2 Stripe 1	0	0	4.31e-05	0	0	0	0	0.000296	0.00123133	0.00167205	0.0404104	0.026935	0.10881	0.0365685	0.0718148	0.10716	0	0	0	0.00253954	0.0148554	0	0.186321	0.524353	0.23412	0.227656	0.0162322	0.499137	0.498203	0.526416	0.00482901	4.14e-05	0	0.00555559	0	0.000797	0.057853	0.0739885	0	0	0.000311	0	0	0	0.0109933	0.00014	0	0	0.027628
Rhombencephalon - Vglut2 Stripe 2	0	0	0	0	0	0	0	0	0	0	0.00780383	0.017958	0.135374	0.0701133	0.0660516	0.173289	0	0	0	0.00325635	0	0	0.217608	0.513482	0.265179	0.109809	0.000107	0.901427	0.933362	0.909586	0	0	0	0.000708	0	0	0.0915578	0.118484	0	0	0	0	0	0	0	0	0	0	0
Rhombencephalon - Vglut2 Stripe 3	0	0	0	0	0	0	0	0	0	0	0	0	0.035542	6.05e-05	0.00026	0.0806676	0	0	0	0.00225352	0	0	0.293913	0.567949	0.531933	0.259324	0	0.953155	0.956334	0.946117	0	0	0	0	0.000721	0.000369	0.0344038	0.0986488	0	0	0	0	0	0	0.0038138	5.16e-05	0	0	0.000717
Rhombencephalon - Vglut2 Stripe 4	0	0	0	0	0	0	0	0	0.00192045	0.000215	0	0	0.0168576	0	0.00192802	0.0282561	0	0	0	0.00475809	0	0	0.334023	0.58319	0.578081	0.370446	0.0037842	0.750921	0.827747	0.81471	0	0	0	0	0	0	0.00918286	0.176756	0	0	0	0	0	0	0.022665	0.000531	0	0	0.00744911
Rhombencephalon - Vglut2 cluster 1	0	0	0	0	0	0	0	0	0	0	0	0	0	0	0	0	0	0	0	0.00268109	0	0	0.0513167	0.435321	0.356072	0.0203864	0	0.210379	0.530279	0.570384	0	0	0	0	0	0	0	0	0	0	0	0	0	0	0	0	0	0.000404	0.00139961
Rhombencephalon - Vglut2 cluster 2	0	0	0	0	0	0	0	0.000666	0.00375276	0.000995	0	0	0.00200634	0	0	0.00476341	0	0	0.0156457	0	0.00663672	0	0.347622	0.625727	0.434454	0.487466	0.124188	0.671536	0.779769	0.742631	0	0	0	0	0	0.000641	0	0.0121148	0	0	0	0	0	0	0.00451324	0	0	0.000655	0.00194046
Rhombencephalon - Vglut2 cluster 3	0	0	0	0	0	0	0	0	0	0	0	0	0	0	0	0.00339644	0	0	0	0	0	0	0.0343468	0.498701	0.479316	0.112754	0	0.655191	0.74492	0.763703	0	0	0	0	0	0	0	0	0	0	0	0	0	0	0	0	0	0	0
Rhombencephalon - Vglut2 cluster 4	0	0	0	0	0	0	0	0	0.000264	0	0	0	0.0356569	0	0.000163	0.0178954	0	0	0	0	0	0	0.776824	0.746761	0.866819	0.550474	0.00322727	0.769499	0.810783	0.836356	0	0	0	0	0	0	0.0105023	0.122195	0	0	0	0	0	0	0	0.0014961	0	0	0.0401791
Rhombencephalon - Vmat2 Cluster 1	0	0	0	0	0	0	0	0	0	0	0	0	0.0168691	0	0	0.0258849	0	0	0	0	0	0	0.120756	0.371597	0.135556	0.0276052	0	0.704832	0.746601	0.760135	0	0	0	0	0	0	0	0.0443755	0	0	0	0	0	0	0	0	0	0	0
Rhombencephalon - Vmat2 Cluster 2	0	0	0	0	0	0	0	0.00162207	0.0105514	0	0	0	0.0189126	0.000802	0	0.0752714	0	0	0	0	0	0	0.038053	0.408258	0.16824	0.00870607	0	0.698863	0.900256	0.853876	0	0	0	0	0	0	0	0.129087	0	0	0	0	0	0	0	0	0	0	0
Rhombencephalon - Vmat2 Cluster 3	0	0	0	0	0	0	0	0	0	0	0	0	0.00364617	0	0	0.00115565	0	0	0	0	0	0	0.140959	0.567559	0.413307	0.120826	0	0.405436	0.674133	0.647122	0	0	0	0.0222092	0	0.00150148	0	0.1866	0	0	0	0	0	0	0	0	0	0	0
Rhombencephalon - Vmat2 Cluster 4	0	0	0	0	0	0	0	0	0	0	0	0	0	0	0	0.0940286	0	0	0	0	0	0	0.40936	0.542429	0.353772	0.310472	0	0.682791	0.739187	0.727666	0	0	0	0	0	0	0	0.258133	0	0	0	0	0	0	0	0	0	0	0
Rhombencephalon - Vmat2 Cluster 5	0	0	0	0	0	0	0	0.000254	0.000143	0.000184	0	0	0.00048	0	0	0.000109	0	0	0	0.00160721	0	0	0.162462	0.562565	0.615912	0.184278	0	0.623455	0.795781	0.780832	0	0	0	0	0	0	0	0.00279818	0	0	0	0	0	0	0	0	0	0	0.00257297
Rhombencephalon - Vmat2 Stripe1	0	0	0.000971	1.92e-05	0	0	0	0.000557	0.00303652	0.00168317	0.0496059	0.0215106	0.173226	0.0396267	0.0908902	0.22485	0	0	0	0.0140033	0.175667	0	0.328841	0.511421	0.279771	0.126982	0.00263767	0.724377	0.767177	0.747007	0.00439278	0	0	0.00300435	0	0.000125	0.0438311	0.276138	0	0	0.000168	0	0	0	0	0.00117797	0	0.00481817	0.0107996
Rhombencephalon - Vmat2 Stripe2	0	0	0	0	0	0	0	0	0	0	0.0655114	0.0834191	0.288295	0.169757	0.208206	0.32087	0	0	0	0	0	0	0.0735137	0.43794	0.140032	0.0401295	8.16e-05	0.891554	0.926253	0.889896	0	0	0	0.000948	0	0	0.184698	0.107777	0	0	0	0	0	0	0	0.00170471	0	0	0
Rhombencephalon - Vmat2 Stripe3	0	0	0	0	0	0	0	0	0	0	0	0	0.00212509	0	0	0.0560676	0	0	0	0	0	0	0.335983	0.567045	0.549501	0.290166	0	1	0.97942	0.988898	0	0	0	0	0	0	0.0716401	0.176634	0	0	0	0	0	0	0	0	0	0	0
Rhombencephalon - X Vagus motorneuron cluster	0	0	0	0	0	0	0	0	0	9.16e-05	0.051867	0.0279157	0.271726	0.054921	0.133859	0.253272	0	0	0	0	0.0990177	0	0.256636	0.496584	0.29701	0.199117	0.00052	0.853008	0.921403	0.880831	0	0	0	0.00476012	0	0.000269	0.137478	0.236104	0	0	0	0.00300894	0	0	0	0.00168641	0.0151112	0.000585	0
Spinal Cord	0	0	0	0	0	0	0	0.0036681	0.000423	6.71e-06	0.000913	0.00102939	0.0121047	0.000953	0.000358	0.0414175	0.0653572	0	0.012349	0.00102018	0.000257	0.000196	0	0.000637	0	0.0077551	0	0.0480429	0.0456366	0.0132889	0	0.000143	7.96e-05	0.000137	0	0.00599736	0.0482	0.125925	2.2e-05	1.93e-05	7.88e-06	0.0001	0	0	0.0100289	0.000291	0	9.63e-06	0.00409638
Spinal Cord - 6.7FDhcrtR-Gal4 Stripe	0	0	0	0	0	0	0	0.00108613	1.08e-05	0	0.00307796	7.19e-05	0.14714	0.000558	0.0326839	0.140588	0.260043	0	0	0.00490645	0.0782204	0	0.299938	0.387726	0.370154	0.193839	0.00134098	0.528595	0.577666	0.548363	0.00829684	0	0	0	0	0.00111481	0.0663195	0.311666	0	1.52e-05	0	0	0	0	0.042731	0.0027512	0.00359252	0.0104747	0.00525379
Spinal Cord - Dorsal Sparse Isl1 cluster	0	0	0	0	0	0	0	0.0104656	6.05e-05	0	0	0	0.0305003	0	0.00314926	0.06924	0.687808	0	0	0	0.0369166	0	0.00206357	0.00412363	0	0.00257973	0	0.073044	0.0535928	0.0296186	0	0	0	0	0	0.00127915	0.0940371	0.21222	0	0.000154	0	0	0	0	0	0	0	0	0
Spinal Cord - Gad1b Stripe 1	0	0	0	0	0	0	0	0.00021	8.66e-05	0.000104	0.0387518	0.0219106	0.1114	0.0460503	0.0646367	0.144711	0	0	0	0.00113057	0	0	0.00166444	0.00256632	0.00303142	0.0109064	0	0.173537	0.196159	0.143472	0	6.65e-05	0	0.00297611	6.02e-05	0.00901875	0.190954	0.216231	0	0	0	0.000544	0	0	0	0.0029988	0	0.000537	0
Spinal Cord - Gad1b Stripe 2	0	0	0	0	0	0	0	0	0	0	0	0	0	0	0	0.000489	0	0	0	0	0	0	0	0	0	0.00238722	0	0.000649	0.00304873	0	0	0	0	0	0	0	0	0.00244936	0	0	0	0	0	0	0	0	0	0	0
Spinal Cord - Glyt2 Stripe	0	0	0	0	0	0	0	0.00144756	0	0	0.00655496	0.00965423	0.0817804	0.017416	0.0261704	0.113387	0.286759	0	0	0.000742	0.0650802	0	0.0260431	0.0361423	0.0346234	0.00994593	0	0.140418	0.1634	0.114488	0.00121828	0.000366	0	0.000189	0	0.0069285	0.164024	0.18678	0	3.9e-05	3.88e-05	0.00137024	0	0	0	0.000395	0	0	0
Spinal Cord - Isl1 stripe - motorneurons	0	0	0	0	0	0	0	1.24e-05	2.55e-05	0	0	0	0.0967657	0	6.12e-05	0.0895909	0	0	0	0.00104397	0.00147392	0	0.0725197	0.0512494	0.0975018	0.04223	0	0.115353	0.177785	0.161123	0	0.000493	0	0.000111	0	0.0388448	0.0706813	0.359284	0	0	0	0	0	0	0	0.000274	0	0	0
Spinal Cord - Neurons with descending projections labelled by spinal backfills	0	0	1.94e-05	0	0	0	0	0.00129612	2.28e-05	0	0.00287793	0.00069	0.102903	0.000903	0.0171391	0.11308	0.616046	0	0	0.00349498	0.104228	0	0.0445607	0.0468032	0.0545744	0.017523	0	0.180613	0.216797	0.16057	0.0053144	0.000635	0	0.000324	0	0.0233314	0.144729	0.345777	0	0	5.73e-05	0	0	0	0	0	0	0.000641	0
Spinal Cord - Neuropil Region	0	0	6.26e-06	0	0	0	0	0.00396234	0.000544	0	0.000927	0.000248	0.0846734	9.61e-05	0.00645544	0.0978902	0.187305	0	0.0176885	0.00174628	0.00453653	0.000291	0.0884166	0.0573701	0.0617117	0.0366629	0	0.120464	0.169542	0.127615	0	0.000425	0	0.000327	0	0.0155664	0.0774449	0.344066	0	2.62e-05	0	2.67e-05	0	0	0.0240053	0.00332324	0	3.51e-05	0.0100138
Spinal Cord - Olig2 Stripe	0	0	0	0	0	0	0	0.000178	0.000696	0.000558	0	0	0.0168825	0	0	0.0417116	0	0	0	0	0.00396644	0	8.58e-05	0.0234283	0.00504309	0.0379445	0	0.0996284	0.139628	0.0984424	0	0	0	0	0	0.00790487	0.0603443	0.132226	0.000186	0	0	0	0	0	0	0	0	0	0.00280846
Spinal Cord - Vglut2 Stripe 1	0	0	0	0	0	0	0	0.0110324	0.000445	0	0.00606181	0.00487869	0.00804184	0.00702643	0.00332734	0.0581813	0.0896032	0	0	0	0	0	0	0	0	1.67e-05	0	0.0299787	0.0197858	0.00530793	0	0	0	0	0	0.00131319	0.0412597	0.0692251	0	5.22e-05	5.19e-05	0	0	0	0	0	0	0	0.000453
Spinal Cord - Vglut2 Stripe 2	0	0	0	0	0	0	0	0.000256	0.000199	0.000437	0.000568	8.15e-05	0.067144	0.00307864	0.0105888	0.0888149	0	0	0	0.000502	0	0	5.5e-05	0.0121135	0.0101047	0.0334111	0	0.150282	0.164995	0.118331	0	0	0	0	0.000112	0.0102998	0.135679	0.227318	0	0	0	0.000702	0	0	0	0	0	0	0
Spinal Cord - Vglut2 Stripe 3	0	0	0	0	0	0	0	0.00644396	0	0	0.00136209	0.00128356	0.0190084	0	0.000847	0.0494345	0	0	0	0	0	0	0.0283999	0.0302934	0.0195348	0.0582476	0	0.184737	0.210581	0.14752	0	0	0	0.000385	0	0.00411067	0.0656683	0.331224	0.00037	0	0	0.000496	0	0	0	0.00113769	0	0	0.0202413
Spinal Cord - Vmat2 Stripe1	0	0	0	0	0	0	0	0.00104831	0	0	0.00311837	0.000505	0.164128	0.00173787	0.0503986	0.169564	1	0	0	0.00512415	0.176584	0	0.0862781	0.153918	0.120382	0.0649295	0.00184847	0.336198	0.365112	0.302802	0.00815655	0	0	0	0	0.000603	0.200157	0.262977	0	5.96e-06	0	0.000454	0	0	0.0605981	0	0	0.000231	0
Spinal Cord - Vmat2 Stripe2	0	0	0	0	0	0	0	6.63e-05	0	0	0	0	0.000767	0	0	0.00166827	0	0	0	0	0	0	0	0	0	0.0111357	0	0.0438136	0.0226366	0.00817153	0	0	0	0	0	0.0019485	0.0172631	0.00879616	0	0	0	0	0	0	0	0.000776	0	0	0
Telencephalon	0	0	0	0	0	0	0	0	0	0	0	0	0	0	0	0	0	0	0	0	0	0	0	0	0	0	0	0	0	0	0	0	0	0	0	0	0	0	0	0	0	0	0	0	0	0	0	0	0
Telencephalon - Anterior Commisure	0.00687055	0.142577	0	4.66e-05	0	0	0.0207071	0.284964	0.197652	0.0359976	0	0	0	0	0	0	0	0	0	0	0	0	0.474011	0.517532	0.104189	0.284876	0.0225742	0.448014	0.536033	0.341797	0	0	0	0	0	0	0	0	0	0	0	0	0	0	0	0.258624	0.0856013	0.636338	0.374289
Telencephalon - Isl1 cluster 1	0.245089	0.227026	0.105634	0.0720719	0.000121	0.0148686	0.126579	0.345723	0.263056	0.129938	0	0	0	0	0	0	0	0	0	0.00903348	0	0	0.589912	0.509213	0.086493	0.0798918	0.00055	0.422901	0.449126	0.0755232	0	0	0	0	0	0	0	0	0	0	0	0	0.116779	0	0.0669741	0.0534288	0.107085	0.0204684	0.115864
Telencephalon - Isl1 cluster 2	7.94e-05	0.02796	0	0	0	0	0.0341172	0.050097	0.00463911	0	0	0	0	0	0	0	0	0	0	0	0	0	0.324369	0.544572	0.133697	0.0977329	0.0404925	0.450697	0.628397	0.448165	0	0	0	0	0	0	0	0	0	0	0	0	0	0	0.0342521	0.485274	0.518518	0.79076	0.292606
Telencephalon - Olfactory Bulb	0.518855	0.397022	0.601598	0.53624	0.14804	0.133972	0.337263	0.661748	0.655931	0.639128	0	0	0.000272	3.48e-06	0	0	0	0	0	0.00265511	0.000648	0.00905587	0.512614	0.455842	0.06109	0.0065369	0	0.0476552	0.008647	0.037919	0	0	0	0.000647	0	0	0.0418184	0	0	0	0	0	0.586803	0	0.00257728	0.0129686	0.00311506	0.00346319	0.0522043
Telencephalon - Olfactory bulb dopaminergic neuron areas	0.833667	0.566605	1	0.960476	0.261874	0.316086	0.673109	1	1	1	0	0	0	0	0	0	0	0	0	0	0	0	0.654842	0.397446	0.0860066	0.00147447	0	0.154819	0.0249766	0.149669	0	0	0	0	0	0	0.000584	0	0	0	0	0	0	0	0	0	0	0	0
Telencephalon - Olig2 Cluster	0.120254	0.0279498	0.0402158	0.0123052	0	0.00269254	0.0310336	0.110185	0.0580186	0.00978117	0	0	0	0	0	0	0	0	0	0	0	0	0.38548	0.339595	0.0170418	0.0938381	0.00242649	0.277291	0.231274	0.0602487	0	0	0	0.000509	0	0	0	0	0	0	0	0	0.124585	0	0.0703309	0	0	0	0.0834513
Telencephalon - Optic Commissure	0	0	0	0	0	0	0	0	0	0.000651	0	0	0.000156	0	0	0.00292243	0	0	0	0	0	0	0.0250865	0.151832	0.0545178	0.130305	0.00235574	0.346997	0.191914	0.228269	0	0	0	0	0	0	0.0291442	0.00506223	0	0	0	0	0	0	0	0.000203	0	0.00111832	0
Telencephalon - Pallium	0.112455	0.321021	0.121198	0.11467	0.000436	0.0130731	0.0607583	0.196301	0.208014	0.174807	1.65e-06	0	0.0359713	0	0	0.00427273	0	0	0	0.00671636	0.000273	0.000407	0.264151	0.396524	0.168536	0.157061	0.0907481	0.191446	0.271058	0.211328	0	0	0	0.000199	0	0.00362547	0.00839792	7.47e-06	0	0	0	0	0.233633	0	0.0223268	0.0970477	0.772349	0.156934	0.23319
Telencephalon - Postoptic Commissure	0.00300129	0	0.0010803	0	0	0	0	0.00666897	0.0316309	0.041586	0.00164856	0.000151	0.0341381	0	0	0.00875024	0	0	0	0	0	0.00815839	0.459799	0.511786	0.335595	0.650884	0.461995	0.734178	0.693307	0.764232	0	0	0	0	0	0	0.00201685	0.000126	0	0	0	0	0	0	0	0	0	0	0.00111024
Telencephalon - S1181t Cluster	0.00134033	0.00793684	0	0	0	0	0.00239443	0.00173652	0.00232395	0.000569	0	0	0	0	0	0	0	0	0	0.0148774	0	0	0.341694	0.442264	0.132845	0.0204974	0.00237932	0.293661	0.504692	0.156796	0	0	0	0	0	0	0	0	0	0	0	0	0	0	0	0.00664912	0.12699	0.0573981	0.102426
Telencephalon - Subpallial Gad1b cluster	0.222139	0.211678	0.198518	0.199989	0.0368385	0.0537145	0.236545	0.333169	0.297956	0.25909	0	0	0.00636823	0	0	0	0	0	0	0.00271303	0	0.000494	0.472851	0.433635	0.101874	0.103379	0.0239027	0.236297	0.337141	0.117547	0	0	0	0.000111	1.79e-05	2.49e-05	0	0	0	0	0	0	0.00371592	0	0.0219089	0.0515572	0.487077	0.168964	0.036633
Telencephalon - Subpallial Otpb Cluster 2	0.00915296	0.020761	0.0131232	0.00158275	0	0	0.00908764	0.0581773	0.0406709	0.0189676	0	0	0	0	0	0	0	0	0	0.0112625	0	0	0.374363	0.454932	0.12972	0.0207758	0.00228154	0.284919	0.471214	0.144484	0	0	0	0	0	0	0	0	0	0	0	0	0	0	0	0.00487346	0	0.0161023	0.0594032
Telencephalon - Subpallial Otpb strip	0	0.000249	0	0	0	0	0.130219	0	0	0	0	0	0	0	0	0	0	0	0	0	0	0	0.94158	0.933894	0.644501	0.57329	0.436414	0.496656	0.907685	0.387867	0	0	0	0	0	0	0	0	0	0	0	0	0	0	0	0	0	0.00387306	0.256294
Telencephalon - Subpallial Vglut2 Cluster	0.014598	0.0138813	0.0387488	0.0549592	0	0	0	0.103617	0.0315618	0.00167117	0	0	0	0	0	0	0	0	0	0.00490539	0.0197355	0	0.411861	0.41514	0.0233519	0.0333925	0	0.252253	0.160193	0.000156	0	0	0	0	0	0	0	0	0	0	0	0	0.422321	0	0	0.131358	0.158089	0.171715	0.00548865
Telencephalon - Subpallial dopaminergic cluster	0.00114793	0.0956346	0.00117803	0	0	0	0.0118834	0.0096111	0.00029	0.000555	0	0	0	0	0	0	0	0	0	0.0269239	0	0	0.138818	0.43338	0.050278	0.0320942	0.0158329	0.0283842	0.410204	0.0204981	0	0	0	0	0	0	0	0	0	0	0	0	0	0	0	0.0126761	0.026438	0.128851	0
Telencephalon - Subpallium	0.168246	0.169753	0.136755	0.140698	0.0217224	0.0317031	0.146886	0.273737	0.236522	0.183163	0	0	0.00420744	0	0	0	0	0	0	0.0048544	0.00475056	0.000269	0.444504	0.448705	0.0941981	0.11567	0.0187047	0.279896	0.365316	0.124603	0	0	0	6.05e-05	2.04e-05	7.7e-05	1.72e-05	0	0	0	0	0	0.203587	0	0.0313946	0.0761201	0.320486	0.175099	0.102193
Telencephalon - Telencephalic Migrated Area 4 (M4)	0.00638545	0.203883	0.0167165	0.000176	0	0	0	0.354212	0.112025	0.0579311	0	0	0	0	0	0	0	0	0	0.00101436	0.373722	0	0.426738	0.47442	0.0922442	0.0659425	0.00370523	0.173539	0.102312	0.0689505	0	0	0	0	0	0	0	0	0	0	0	0	0	0	0	0.245405	0.722261	0.0893787	0.419684
Telencephalon - Vglut2 rind	0.150778	0.331986	0.161791	0.116725	0.00133452	0.0258725	0.0302848	0.205271	0.254981	0.222821	0	0	0.0186225	0	0	0.011513	0	0	0	0.00851416	0.000709	0.00190293	0.27051	0.404438	0.142746	0.143303	0.0686681	0.191905	0.206715	0.193646	0	0	0	0.000459	0	0.000565	0.0219289	1.32e-05	0	0	0	0	0.421341	0	0.0559564	0.0741856	0.46998	0.0870846	0.283402
Telencephalon - Vmat2 cluster	0.0306035	0.164591	0.0827796	0.0314115	0	0	0.0375416	0.153826	0.077007	0.0424943	0	0	0.0601285	0	0	0	0	0	0	0.000968	0	0	0.141694	0.305237	0.0176539	0.0575717	0.0332003	0.0611399	0.317741	0.0378446	0	0	0	0	0	0.00235872	0	0	0	0	0	0	0	0	0	0.0143185	0.33235	0.110683	0.0138289
[truncated: 10 more columns]
