# Supplementary material for: Integration of cooperative and opposing molecular programs drives learning-associated behavioral plasticity
Source: PLoS Genet. 2023 Mar 27;19(3):e1010650. doi: 10.1371/journal.pgen.1010650 (PMC10079226; doi:10.1371/journal.pgen.1010650)
Supplement: S3 Table — These values were used for cluster analysis. (XLSX) [file pgen.1010650.s008.xlsx]

## Sheet: Supplemental_Table_3_Normalized
roi_name	ap2s1_210624_Hab	ap2s1_210624_NoStim	ap2s1_210708_Hab	ap2s1_210708_NoStim	ap2s1_210708_Taps1	ap2s1_210708_Taps2	ap2s1_220825_Hab	ap2s1_220924_Hab	ap2s1_221016_Hab	ap2s1_221017_Hab	Butaclamol_210716_Hab	Butaclamol_210716_NoStim	Butaclamol_210722_Hab	Butaclamol_210722_NoStim	Butaclamol_210722_Taps	Butaclamol_210805_Taps	cacna2d3_210316_Hab	cacna2d3_210316_NoStim	cacna2d3_210316_Taps	cacna2d3_210603_Hab	cacna2d3_210603_NoStim	cacna2d3_210617_Taps	hip14_210223_Hab	hip14_210223_NoStim	hip14_220223_Taps	hip14_210228_NoStim	hip14_210228_Taps	hip14_210527_Hab	hip14_210527_NoStim	hip14_210527_Taps	kcna1a_210309_Hab	kcna1a_210309_Taps	kcna1a_210520_Hab	kcna1a_210520_NoStim	kcna1a_210520_Taps	kcna1a_210617_NoStim	MK801_210701_Hab	MK801_210701_NoStim	MK801_210701_Taps	MK801_210715_Hab	MK801_210715_NoStim	MK801_210715_Taps	pappaa_210416_Hab	pappaa_210416_NoStim	pappaa_210416_Taps	pappaa_210610_Hab	pappaa_210610_NoStim	pappaa_210610_Taps	pappaa_220912_Hab
Diencephalon -	0.134067	0.128179	0.0122676	0.126046	0.179548	0.135807	0.173995	0.0439074	0.070256	0.0961319	0.0875857	0.0472686	0.0341768	0.128426	0.116979	0.00931978	0	0	0	0.00014	0.0010763	0.0195832	4.4e-06	0	0	1.24e-05	0.00107215	0.00119991	0.00113351	0.000225	0.00123641	7.44e-05	0.0251252	7.06e-05	0.000113	0.000392	0.0740623	0.00147608	0.233814	0.369887	0.0133405	0.0266421	0	0.00479531	0.000457	0.000114	0	8.95e-05	7.03e-06
Diencephalon - Anterior group of the posterior tubercular vmat2 neurons	0.840154	0.640945	0	0.713203	1	0.744174	0.090414	0	0.41131	0.424818	0.0426243	0.0284468	0.169756	0.223657	0.275341	0	0	0	0	0	0	0	0	0	0	0	0	0	0	0	0	0	0	0	0	0	0.675697	0	0.434738	0.330364	0	0	0	0	0	0	0	0	0
Diencephalon - Anterior preoptic dopaminergic cluster	0.00334005	0	0	0	0	0.00125679	0	0	0.00822387	0.106849	0.229525	0.101924	0.0307902	0.404555	0.400409	0.067772	0	0	0	0	0	0	0	0	0	0	0	0	0	0	0	0	0	0	0	0	0	0	0.148002	0.713896	0.0430793	0.0458964	0	0	0	0	0	0	0
Diencephalon - Anterior pretectum cluster of vmat2 Neurons	0.340444	0.506697	0.00909927	0.460257	0.613376	0.427406	0.684984	0.196728	0.227554	0.285718	0.217747	0.0471983	0.0219257	0.208692	0.0525723	0	0	0	0	0	0	0	0	0	0	0	0	0	0	0	0	0	0	0	0	0	0.111775	0	0.429934	0.201398	0	0.00213566	0	0	0	0	0	0	0
Diencephalon - Caudal Hypothalamus	0.305517	0.17403	0.0323577	0.0663104	0.276987	0.261253	0.0760846	0	0.00230196	0.0174841	0.000362	0.0013663	4.11e-05	0.0467587	0.039687	2.75e-05	0	0	0	0	0	0	0	0	0	0	0	0	0	0	0	0	0.000644	1.51e-05	0	0	0.208891	6.13e-05	0.336652	0.490072	0.0881089	0.0223105	0	0	0	0	0	0	0
Diencephalon - Diffuse Nucleus of the Intermediate Hypothalamus	0.160835	0.118918	0.135794	0.0510826	0.0777131	0.058955	0.121784	0.115574	0.0508294	0.15984	0.140929	0.151678	0.177595	0.318512	0.410396	0.0802598	0	0	0	0	0.00457732	0.457378	0	0	0	0	0	0	0	0	0.00407663	0.000123	0.535293	0.00356079	0	0.00294786	0.044287	0.0361958	0.0393402	0.341931	0	0	0	0.0801247	0.0126641	0	0	0	0
Diencephalon - Dopaminergic Cluster 1 - ventral thalamic and periventricular posterior tubercular DA neurons	0.173062	0.330646	0	0.347578	0.509594	0.209144	0.12569	0.0381576	0.253439	0.278893	0.0378281	0.0233839	0.0329403	0.148104	0.066892	0	0	0	0	0	0	0	0	0	0	0	0	0	0	0	0	0	0	0	0	0	0.151345	0	0.546935	0.604785	0.000617	0.00590648	0	0	0	0	0	0	0
Diencephalon - Dopaminergic Cluster 2 - posterior tuberculum	0.355629	0.524885	0	0.378115	0.631739	0.237585	0.143404	0	0.0318213	0.0853494	0.18377	0.0826173	0.148169	0.374671	0.350652	0	0	0	0	0	0	0	0	0	0	0	0	0	0	0	0	0	0	0	0	0	0.126453	0	0.457768	0.302258	0	0	0	0	0	0	0	0	0
Diencephalon - Dopaminergic Cluster 3 - hypothalamus	0.707085	0.452435	0	0.661279	0.849755	0.454843	0.000873	0.0442001	0.387099	0.454636	0.0474472	0.00842812	0.107225	0.127775	0.124388	0.00071	0	0	0	0	0	0	0	0	0	0	0	0	0	0	0	0	0	0	0	0	0.561573	0	0.425075	0.388526	0	0	0	0	0	0	0	0	0
Diencephalon - Dopaminergic Cluster 4/5 - posterior tuberculum and hypothalamus	0.00407686	0.00471187	0	0.0683545	0.021774	0.0659477	0.244456	0	0	0	0.166656	0.0544314	0.049362	0.0892891	0.25745	0.0045736	0	0	0	0	0	0	0	0	0	0	0	0	0	0	0	0	0	0	0	0	0.0629678	0	0.217312	0.495186	0.000311	0	0	0	0	0	0	0	0
Diencephalon - Dopaminergic Cluster 6 - hypothalamus	0.176278	0.123496	0	0.0727224	0.260825	0.53385	0.105134	0	0.0133281	0.000853	0.157338	0.0320704	0	0.185511	0.34975	0	0	0	0	0	0	0	0	0	0	0	0.00094	0.0217999	0	0	0	0	0	0	0	0	0.465476	0	0.50157	0.732873	0.00543619	0.0167132	0	0	0	0	0	0	0
Diencephalon - Dopaminergic Cluster 7 - Caudal Hypothalamus	0.363846	0.187071	0.017806	0.0802508	0.317194	0.477383	0.322055	0	0.000353	0.024954	2.93e-05	0.000708	0	0.0683418	0.0525702	0	0	0	0	0	0	0	0	0	0	0	0	0	0	0	0	0	0.00241878	0.000167	0	0	0.584025	0	0.69104	1	0.261879	0.0384347	0	0	0	0	0	0	0
Diencephalon - Dorsal Thalamus	0.551648	0.623303	0.00277095	0.485887	0.692603	0.431365	0.596838	0.235889	0.285676	0.38718	0.2745	0.0826396	0.0784575	0.292513	0.194187	6.85e-05	0	0	0	0	0	0	0	0	0	0	0	0	0	0	0	0	0	0	0	0	0.148642	0	0.411011	0.328301	6.75e-05	0.00417113	0	0	0	0	0	0	0
Diencephalon - Eminentia Thalami	0	0	0	0	0.000283	0.000757406	0.0212203	0	0	0.0131695	0.241059	0.18788	0.0716344	0.299932	0.351478	0.024898	0	0	0	0	0	0	0	0	0	0	0	0	0	0	0	0	0	0	0	0	0.00900087	0	0.268033	0.548468	0	0.017312	0	0	0	0	0	0	0
Diencephalon - Habenula	0	0.000359	0.000234	0.00350583	0.00717648	0	0.151502	2.17e-05	0	0.00165509	0.355739	0.222285	0.0366043	0.274575	0.186572	0.0603029	0	0	0	0	0	0	0.00168665	0	0	0.00038	0.0253537	0	0	0	0.0060405	0.000369	0	0	0	0	0.0131757	0.000138	0.503312	0.317416	0.020927	0.194509	0	0	0	0.00348613	0	0	0
Diencephalon - Hypothalamus - Caudal Hypothalamus Neural Cluster	0.232793	0.104713	0.0244113	0.020192	0.215189	0.186884	0.000788	0	0.00211302	0.0192519	0.000123	0.00122681	9.46e-06	0.0370943	0.0354902	0	0	0	0	0	0	0	0	0	0	0	0	0	0	0	0	0	0.000503	0	0	0	0.157991	7.29e-05	0.32913	0.386685	0.0602595	0.0207496	0	0	0	0	0	0	0
Diencephalon - Hypothalamus - Intermediate Hypothalamus Neural Cluster	0.18825	0.0404882	0	0.159375	0.202784	0.305629	0.109284	0.0147694	0.0559153	0.160812	0.00035	7.41e-05	0	0.00601253	0.0219058	0	0	0	0	0	0	0	0	0	0	0	0	0	0	0	0	0	0	0	0	0	0.00257835	0	0.0691926	0.4828	0.00223816	0	0	0	0	0	0	0	0
Diencephalon - Hypothalamus 6.7FRhcrtR-Gal4 cluster 1	0.2564	0.459539	0	0.40028	0.604754	0.277814	0.453427	0.163765	0.199477	0.322824	0.143435	0.0390767	0.0841537	0.220141	0.21121	5.38e-05	0	0	0	0	0	0	0	0	0	0	0	0	0	0	0	0	0	0	0	0	0.246522	0	0.539146	0.376447	0.000142	0	0	0	0	0	0	0	0
Diencephalon - Hypothalamus 6.7FRhcrtR-Gal4 cluster 2	0.799974	0.77363	0	0.627716	0.92328	0.75344	0.516398	0.0688019	0.305734	0.507654	0.127808	0.00406366	0.0544339	0.246754	0.120564	0.000175	0	0	0	0	0	0	0	0	0	0	0	0	0	0	0	0	0	0	0	0	0.325762	0	0.587536	0.0204366	0	0	0	0	0	0	0	0	0
Diencephalon - Hypothalamus Gad1b Cluster 1	0.0259485	0.00450614	0.000649	0.000345	0.0144237	0.000842	0.623614	0	7.78e-05	0.00314454	0.0568597	0.0426807	0.0121166	0.037679	0.0451084	0.0105762	0	0	0	0	0.0519166	0.00417151	0	0	0	0	0	0	0	0	0	0.000139	0	0	0.00078	0.000608	0.00791154	0.00391364	0.0813805	0.514584	0	0	0	0	0	0	0	0	0
Diencephalon - Hypothalamus Gad1b Cluster 2	0	0	0	0.00168682	0.00166077	0	0	0	0	0	0	0.000357	0	0.0120948	0.00190947	0	0	0	0	0	0	0	0	0	0	0	0	0	0	0	0	0	0	0	0	0	0	0	0.0481274	0.294592	0	0	0	0	0	0	0	0	0
Diencephalon - Hypothalamus Gad1b Cluster 3 Sparse	0.000299	0.00447813	0	0	0.000444	0.000256	0.00349309	0	0	0.000105	4.8e-05	0.0233036	0.0108969	0.102051	0.0388528	0.000769	0	0	0	0.00210544	0	0	0	0	0	0	0	0	0	0	0	7.72e-05	0	0	0	0.000119	0.0521425	0	0.0303394	0.487795	0	0.000163	0	0.0133244	0	0	0	0	0
Diencephalon - Hypothalamus Hcrt Neurons	0.513348	0.521891	0	0.555192	0.695479	0.393218	0.0115742	0.00379762	0.170259	0.155659	0.073128	0.0420358	0.132119	0.21345	0.22708	0.0011418	0	0	0	0	0	0	0	0	0	0	0	0	0	0	0	0	0	0	0	0	0.131305	0	0.503961	0.405303	0	0.00142711	0	0	0	0	0	0	0
Diencephalon - Hypothalamus Olig2 cluster	0.000263	0.00362563	0	0	0.00338365	0	0	0	0	0	0	0.00220823	0.00505097	0.00437067	0.000842	0	0	0	0	0	0	0	0	0	0	0	0	0	0	0	0	0	0	0	0	0	0	0	0.00153079	0.00701341	0	0	0	0.0014072	0	0	0	0	0
Diencephalon - Hypothalamus Olig2 cluster 2	0.0502509	0.0249222	0	0.28621	0.316625	0.557164	0	0	0.00906838	0.0179296	0.00170217	0.000225	0	0.0105904	0.0249416	0	0	0	0	0	0	0	0	0	0	0	0	0	0	0	0	0	0	0	0	0	0.436771	0	0.116883	0.771388	0.0183196	0.00125939	0	0	0	0	0	0	0
Diencephalon - Hypothalamus Qrfp neuron cluster	0.0614591	0.245142	0	0.252001	0.207307	0.043255	0.00638423	8.3e-05	0.0175724	0.00946638	0.0203427	0.0103433	0.0174646	0.0653756	0.039722	0	0	0	0	0	0	0	0	0	0	0	0	0	0	0	0	0	0	0	0	0	0.000603	0	0.196911	0.380429	0	0.00179286	0	0	0	0	0	0	0
Diencephalon - Hypothalamus Vglut2 Cluster 1	0.169657	0.0343375	0	0.152921	0.000168	0.377	0.0209294	0.000308	0.0160437	0.042717	0.0388457	0.0122729	0.0402603	0.0102782	0.121259	0.000157	0	0	0	0	0	0	0	0	0	0	0	0.000133	0.00118888	0	0	0	0	0	0	0	0.204001	0	0.0441438	0.429581	0.000462	0.000153	0	0.000426	0	0	0	0.000257	0
Diencephalon - Hypothalamus Vglut2 Cluster 2	0.0105248	0.00289309	0.00160063	4.31e-05	0.0160191	0.000386	0.630347	0	0	0.000441	0.00925953	0.0075792	0	0.000122	0.0170168	0.000207	0	0	0	0	0	0.101342	0	0	0	0	0	0	0	0	0	0	0	0	0	0	0.00387449	0.00794589	0.115007	0.0681144	0	0	0	0.00135488	0	0	0	0	0
Diencephalon - Hypothalamus Vglut2 Cluster 3	0.0321878	0.0556166	0.0469221	0.0036798	0.0318162	0.00630073	0.00269649	0.0801359	0.00618664	0.0990998	0.0467568	0.0850141	0.144329	0.338686	0.279822	0.0512628	0	0	0	0	0.00899052	0.00279995	0	0	0	0	0	0	0	0	0	0	1	0.0114911	0.000156	0.0096335	0.00206223	0	0.0199661	0.195889	0	0	0	0.0767534	0	0	0	0	0
Diencephalon - Hypothalamus Vglut2 Cluster 4	0.260049	0	0	0.0390588	0.0821602	0.0838467	0	0	0	0.0971574	0	0.0014374	0	0.111553	0.105608	0	0	0	0	0	0	0	0	0	0	0	0	0	0	0	0	0	0	0	0	0	0	0	0.116043	0.603219	0	0	0	0	0	0	0	0	0
Diencephalon - Hypothalamus Vglut2 Cluster 5	0.302357	0.0551521	0	0.0667375	0.136006	0.232397	0.00838652	0	0.00107889	0.0175648	0.0124262	0.0163287	0.000626	0.165596	0.171019	0.0025593	0	0	0	0	0	0	0	0	0	0	0	0	0	0	0	0	0	0	0	0	0.257027	0	0.157133	0.516121	0.0506613	0.0387237	0	0	0	0	0	0	0
Diencephalon - Hypothalamus Vglut2 Cluster 6	0.000207	0.00573087	0.00421771	6.62e-05	0.000352	0.00712477	0.000288	0.0133555	0.000141	0.0114001	0.00787018	0.0223309	0.0425027	0.114095	0.155938	0.00578853	0	0	0	0	0	0.0221928	0	0	0	0	0	0	0	0	0	0	0	0	0	0.001221	0.0129076	0.000137	0.00484512	0.174623	0	0	0	0.0722767	0	0	0	0	0
Diencephalon - Hypothalamus s1181t Cluster	0.200638	0.47271	0	0.389936	0.553481	0.123945	0.00784218	0	0.0263052	0.0122534	0.0816605	0.00710282	0.0245103	0.156677	0.0924917	0	0	0	0	0	0	0	0	0	0	0	0	0	0	0	0	0	0	0	0	0	0.0075249	0	0.427483	0.500253	0	0.00328187	0	0	0	0	0	0	0
Diencephalon - Hypothamic VentroLateral VMAT cluster	0.000239	0.00217407	0.00230033	0.000244	0.0369581	0.00398039	0.04152	0	0	0	0.000149	0.000113	0.00128653	0.00142018	0.000773	0	0	0	0	0	0	0	0	0	0	0	0	0	0	0	0	0	0	0	0	0	0	0	0.00335177	0.00128133	0	0	0	0	0	0	0	0	0
Diencephalon - Intermediate Hypothalamus	0.0837023	0.0453106	0.028274	0.0483473	0.0625336	0.0979818	0.171198	0.0362116	0.0168494	0.0553448	0.0564355	0.044723	0.0461278	0.100168	0.1467	0.0174194	0	0	0	0.000528	0.0040473	0.0716592	0	0	0	0	6.6e-05	0.00174789	0.000658	0	0.00368263	0.000157	0.0913495	0.000164	3.48e-05	0.00145938	0.0550264	0.00504392	0.100957	0.428257	0.00130751	0.0010142	0	0.017451	0.00171899	3.48e-06	0	2.29e-05	2.64e-05
Diencephalon - Isl1 cluster 1	0.00650013	0.000487	0	0	0.0030502	0	0.285654	0.000915	0.00782309	0.0925006	0.103347	0.0023322	0	0.186972	0.265834	0	0	0	0	0	0	0	0	0	0	0	0	0	0	0	0	0	0	0	0	0	0	0	0.52867	0.65618	0.00822958	0.432213	0	0	0	0	0	0	0
Diencephalon - Isl1 cluster 2	0.0189953	0.0224959	0	0.0298733	0.172392	0.0181251	0.00122677	0.00018	0.0149394	0.0323394	0	0	0	0.000174	0	0	0	0	0	0	0	0	0	0	0	0	0	0	0	0	0	0	0	0	0	0	0	0	0.287416	0.523884	0	0	0	0	0	0	0	0	0
Diencephalon - Isl1 cluster 3	0.32056	0.59466	0	0.628885	0.739274	0.438868	0.415504	0.173786	0.49367	0.668519	0.149103	0.0666961	0.0937831	0.264423	0.172232	0	0	0	0	0	0	0	0	0	0	0	0	0	0	0	0	0	0	0	0	0	0.674742	0	0.547932	0.651097	0	0	0	0	0	0	0	0	0
Diencephalon - Left Habenula Vglut2 Cluster	0	0	9.57e-05	0.00466258	0.00126157	3.36e-05	0.142756	0	0	0.00467411	0.389052	0.241926	0.0493209	0.318548	0.26406	0.128464	0	0	0	0	0	0	0.0023035	0	0	0.00206478	0.0756815	0	0	0	0.0176592	0.00244737	0	0	0	0	0.0184145	0.000491	0.3229	0.344454	0.00982618	0.354071	0	0	0	0.00582223	0	0	0
Diencephalon - Medial vglut2 cluster	0.514163	0.530778	0	0.660785	0.704933	0.612478	0.302018	0.186386	0.534509	0.610977	0.0661272	0.0230699	0.102174	0.11519	0.121795	0.00108247	0	0	0	0	0	0	0	0	0	0	0.000271	0.00523768	0.0040789	0	0	0	0.00138271	0	0	0	0.499973	0	0.441415	0.281715	7.6e-05	0	0	0	0	0	0	0.00114122	0
Diencephalon - Migrated Area of the Pretectum (M1)	0.061296	0.210012	0.038005	0.0162788	0.266128	0.00600503	0.455872	0	0	0	0.0506799	0.00330245	0.00317032	0.126052	0.0553788	0	0	0	0	0	0	0	0	0	0	0	0.000687	0	0	0	0	0	0	0	0	0	0	0	0.0584233	0.237404	0	0.0216263	0	0	0	0	0	0	0
Diencephalon - Migrated Posterior Tubercular Area (M2)	0.0033876	0.00744638	0.0023613	0.00445695	0.0465839	0.000897	0.614785	0	0	0	0.00419773	0.00137631	0	0.0105986	0.00221428	0.000164	0	0	0	0	0	0	0	0	0	0	0	0	0	0	0	0.000108	0	0	0.000149	0	0.00166423	0	0.147559	0.26474	0	0	0	0	0	0	0	0	0
Diencephalon - Olig2 Band	0.643414	0.725093	0.0365267	0.699892	0.790079	0.6277	0.502584	0.375547	0.447186	0.51022	0.28686	0.0695709	0.16518	0.359102	0.191194	0.000152	0	0	0	0	0	0	0	0	0	0.000169	0	0	0	0	0	0	0	0	0	0	0.122432	0	0.461356	0.186542	0	0.000364	0	0	0	0	0	0	0
Diencephalon - Olig2 Band 2	0.101956	0.110455	0	0.236406	0.269385	0.128663	0.0209795	0.042642	0.15841	0.151444	0.128016	0.0677518	0.0392774	0.198709	0.153103	0.00214847	0	0	0	0	0	0	0	0	0	0	0	0.00143773	0	0	0	0	0.000245	0	0	0	0.117819	0	0.340129	0.514344	0.000143	0.0174959	0	0	0	1.29e-05	0	0	0
Diencephalon - Optic Chiasm	0.000161	0.000452	0	0	0.0159829	0.00808736	0	0	0	0	0	0	0	0.00143091	0	0	0	0	0	0	0	0	0	0	0	0	0	0	0	0	0	0	0	0	0	0	0	0	0.000394	0.0376102	0	0	0	0	0	0	0	0	0
Diencephalon - Otpb Cluster 1	0.0537356	0.177861	0	0.152216	0.203193	0.0567288	0.115663	0	0.000172	0.00233826	0.22228	0.0295321	0.0445064	0.135007	0.27721	0.00252392	0	0	0	0	0	0	0	0	0	0	9.28e-05	0	0	0	0	0	0	0	0	0	0.105477	0	0.431934	0.427609	0	0	0	0	0	0	0	0	0
Diencephalon - Otpb Cluster 2	0.0151173	0.0411961	0	0.0121495	0.0884648	0.00742685	0.00533126	0.000478	0.0139216	0.04408	0.0689673	0.0161104	0.0312767	0.0659649	0.0712682	0.00394688	0	0	0	0	0	0	0	0	0	0	0	0	0	0	0	0	0.00910705	0	0	0	0.000191	0	0.258962	0.305789	0.000164	0.00155136	0	0	0	0	0	0	0
Diencephalon - Otpb Cluster 3	0	0	0	3.42e-05	0.000133	0	0.00182541	0	9.83e-05	0.0171904	0.0669184	0.00488099	0.014787	0.092921	0.121318	0.000261	0	0	0	0	0	0	0	0	0	0	0	0	0	0	0	0	0	0	0	0	0	0	0.16654	0.38153	0.000629	0.00833899	0	0	0	0	0	0	0
Diencephalon - Otpb Cluster 4	0.00234858	0.0416033	0	0.0691382	0.220452	0.000851	0.0104815	0	0.000517	0	0.0196071	0.018731	0.00115557	0.080293	0.0198847	0	0	0	0	0	0	0	0	0	0	0	0	0	0	0	0	0	0	0	0	0	0.00049	0	0.252834	0.419643	0	0	0	0	0	0	0	0	0
Diencephalon - Oxtl Cluster 1 in Preoptic Area	0.0606635	0.0902167	0	0.0505925	0.137425	0.0322186	0.0214038	0.00305493	0.0533573	0.0729141	0.023172	0.0111635	0.00238652	0.0463658	0.0218935	0.000842	0	0	0	0	0	0	0	0	0	0	0	0	0	0	0	0	0.00329115	0	0	0	0.00187087	0	0.281773	0.356489	0.000176	0.00883858	0	0	0	0	0	0	0
Diencephalon - Oxtl Cluster 2	0	0	0	0	0	0	0.005872	0	0	0	0.00131901	0	0	0	0	0	0	0	0	0	0	0	0	0	0	0	0	0	0	0	0	0	0	0	0	0	0	0	0.0594864	0.46438	0	0	0	0	0	0	0	0	0
Diencephalon - Oxtl Cluster 3	0.578774	0.526087	0	0.636291	0.882455	0.572429	0.266758	0.0392296	0.277229	0.315072	0.105352	0.0188616	0.137026	0.171983	0.242655	0	0	0	0	0	0	0	0	0	0	0	0	0	0	0	0	0	0	0	0	0	0.5212	0	0.468823	0.188739	0	0	0	0	0	0	0	0	0
Diencephalon - Oxtl Cluster 4 - sparse in hypothalamus	0.046498	0	0	0.213668	0.00956922	0.29589	0.149654	0	0	0	0.168937	0.0023672	0.0142837	0.0993344	0.453693	0.00530666	0	0	0	0	0	0	0	0	0	0	0	0	0	0	0	0	0	0	0	0	0.0146575	0	0.0548812	0.197111	0.00153717	0	0	0	0	0	0	0	0
Diencephalon - Oxtl Cluster 5	0	0.0105007	0	0.356368	0.124419	0.219362	0.146668	0	0.115794	0.12687	0	0	0	0	0	0	0	0	0	0	0	0	0	0	0	0	0	0	0	0	0	0	0	0	0	0	0.236601	0	0.257012	0.476469	0	0	0	0	0	0	0	0	0
Diencephalon - Pineal	0	0	0	0	0	0	0.122337	0	0	0	0.188806	0.0187631	0	0.0518112	0.00859015	0	0	0	0	0	0	0	0	0	0	0	0	0	0	0	0	0	0	0	0	0	0	0	0.324183	0.0138288	0	0.00432153	0	0	0	0	0	0	0
Diencephalon - Pineal Vmat2 cluster	0	0	0	0	0	0	0.153165	0	0	0	0.172998	0.0403587	0	0.0323392	0.00266777	0	0	0	0	0	0	0	0	0	0	0	0	0	0	0	0	0	0	0	0	0	0	0	0.350482	0.0176211	0	0.0142544	0	0	0	0	0	0	0
Diencephalon - Pituitary	0.00229088	0.000267	0	0.0215703	0.0289125	0.0792085	0	0	0	0	0	0	0	0	0.000804	0	0	0	0	0	0	0	0	0	0	0	0	0	0	0	0	0	0	0	0	0	0.011494	0	0.00379087	0.0739963	0	6.27e-05	0	0.000175	0	0	0	0	0
Diencephalon - Posterior Tuberculum	0.329624	0.385786	0	0.502464	0.528242	0.345158	0.196104	0.0827421	0.318727	0.36182	0.0840523	0.037287	0.0815646	0.177921	0.141216	0.00317969	0	0	0	0	0	0	0	0	0	0	0.00235098	0.0164788	0.014195	0.00251024	0	0	0.000476	0	0	0	0.292159	0	0.47249	0.408785	0.0014201	0.0124664	0	0	0	1.31e-05	0	0.000211	9.96e-05
Diencephalon - Postoptic Commissure	0	0	0	0.000525	7.42e-05	0	0	0	0	0	0	0	0	0	0	0	0	0	0	0	0	0	0	0	0	0	0	0	0	0	0	0	0	0	0	0	0	0	0.00156769	0.181323	0	0	0	0	0	0	0	0	0
Diencephalon - Preoptic Area	0.0209057	0.0232638	0	0.0531484	0.0904765	0.0226705	0.00486051	0.000786	0.0244144	0.0520437	0.111466	0.0900302	0.0409545	0.179843	0.192795	0.0224099	0	0	0	0	0	0	0	0	0	0	0	0	0	0	0	0	0.00545258	0	0	2.5e-05	0.00577891	0	0.276991	0.493122	0.0467449	0.053274	0	0	0	0	0	0	0
Diencephalon - Preoptic Otpb Cluster	0.00977255	0	0	0	0.000199	5.73e-05	0	0	4.23e-05	0.0128116	0.188904	0.14235	0.0512856	0.435685	0.446948	0.041933	0	0	0	0	0	0	0	0	0	0	0	0	0	0	0	0	0	0	0	0	0	0	0.204937	0.479881	0.0243416	0.0433784	0	0	0	0	0	0	0
Diencephalon - Preoptic area Vglut2 cluster	0.00626539	0	0	0	0.00897335	0.000437	0	0	0	0	0.149471	0.30156	0.0595071	0.551455	0.478193	0.00564991	0	0	0	0	0	0	0	0	0	0	0	0	0	0	0	0	0	0	0	0	0	0	0.181136	0.254144	0.00137786	0.00490935	0	0	0	0	0	0	0
Diencephalon - Preoptic area posterior dopaminergic cluster	0	0	0	0.00418439	0.0137586	0.000161	0.000351	0	0	0	0	0	0	0	0	0	0	0	0	0	0	0	0	0	0	0	0	0	0	0	0	0	0	0	0	0	0	0	0.0435661	0.456955	0.00120969	0	0	0	0	0	0	0	0
Diencephalon - Pretectal Gad1b Cluster	0.0344463	0.126249	0.0171409	0.0936653	0.324476	0.0813718	0.655889	0.0158698	0.0255656	0.0429344	0.203398	0.0259483	0.000248	0.131966	0.0483491	0	0	0	0	0	0	0	0	0	0	0	0	0	0	0	0	0	0	0	0	0	0.0580172	0	0.519753	0.300541	0	0.00259824	0	0	0	0	0	0	0
Diencephalon - Pretectal dopaminergic cluster	0.219466	0.391722	0.00720166	0.333693	0.498096	0.311487	0.734802	0.148592	0.132218	0.160582	0.206002	0.0477993	0.0022624	0.226472	0.0559333	0	0	0	0	0	0	0	0	0	0	0	0	0	0	0	0	0	0	0	0	0	0.0995324	0	0.423984	0.201064	0	0.000351	0	0	0	0	0	0	0
Diencephalon - Pretectum	0.242185	0.497374	0.016301	0.459164	0.581086	0.436939	0.597894	0.135408	0.136625	0.179111	0.230902	0.0497201	0.0247446	0.242124	0.0788933	0	0	0	0	0	0	0	0	0	0	8.36e-05	0	0	0	0	0	0	0	0	0	0	0.0532447	0	0.388442	0.149556	2.04e-05	0.000508	0	0	0	0	0	0	0
Diencephalon - Retinal Arborization Field 1 (AF1- Approximate Location)	0	0	0	0	0	0	0	0	0	0	0	0	0	0	0	0	0	0	0	0	0	0	0	0	0	0	0	0	0	0	0	0	0	0	0	0	0	0	0.00500539	0.388282	0	0	0	0	0	0	0	0	0
Diencephalon - Retinal Arborization Field 2 (AF2- Approximate Location)	0	0	0	0	0	0	0	0	0	0	0	0	0	0	0	0	0	0	0	0	0	0	0	0	0	0	0	0	0	0	0	0	0	0	0	0	0	0	0.021513	0.470537	0	0	0	0	0	0	0	0	0
Diencephalon - Retinal Arborization Field 3 (AF3)	0	0	0	0.0139665	0.0935133	0	0.0606886	0	0	0	0.00041	0	0	0.063771	0.017916	0	0	0	0	0	0	0	0	0	0	0	0	0	0	0	0	0	0	0	0	0	0	0	0.134434	0.615021	0.000598	0.188789	0	0	0	0	0	0	0
Diencephalon - Retinal Arborization Field 4 (AF4)	0.00582689	0.0301772	0	0.00145443	0.0982296	0.000475	0.338852	0	0	0	0.131174	0.00280091	0.00317235	0.225942	0.176152	0	0	0	0	0	0	0	0	0	0	0	0	0	0	0	0	0	0	0	0.00202923	0	0	0	0.249672	0.57276	0.000626	0.113177	0	0	0	0	0	0	0
Diencephalon - Retinal Arborization Field 5 (AF5)	0.0381349	0.0782072	0.0616689	0.00571388	0.334837	0.00843857	0.420277	0	0	0	0	0.00017	0	0.0382279	0	0	0	0	0	0	0	0	0	0	0	0	0.00106396	0	0	0	0	0	0	0	0	0	0	0	0.00656231	0.190545	0.00164586	0	0	0	0	0	0	0	0
Diencephalon - Retinal Arborization Field 6 (AF6)	0.261643	0.327775	0.227532	0.184811	0.468453	0.0889262	0.433063	0	0.000579	0.00264923	0	0	0	0.00156416	0.000264	0	0	0	0	0	0	0	0	0	0	0	0.00855015	0	0	0	0	0	0	0	0	0	0	0	0	0.0330257	0	0	0	0	0	0	0	0	0
Diencephalon - Right Habenula Vglut2 Cluster	0	8.72e-05	0	0.000399	0.015392	0	0.291213	0	0	0	0.311812	0.215379	0.0648062	0.283838	0.241422	0.0650432	0	0	0	0	0	0	0	0	0	0	0.00374893	0	0	0	0.00052	0	0	0	0	0	0.0209439	0	0.425417	0.287466	0.0128268	0.063967	0	0	0	0.000424	0	0	0
Diencephalon - Rostral Hypothalamus	0.133228	0.0991993	0.000187	0.151615	0.154286	0.114791	0.00350138	0.00934893	0.0416843	0.0520339	0.0186697	0.00904077	0.0189642	0.0443323	0.0365014	0.000112	0	0	0	0	0	0.000468	0	0	0	0	0	0	0	0	0	0	0	0.000206	0	0	0.0517428	0	0.111455	0.436786	5.91e-05	0.000208	0	0.000288	0	0	0	0	0
Diencephalon - Torus Lateralis	0	0	0	0	0	0	0	0	0	0	0.0073003	0.0107572	0.068008	0.194622	0.166102	0	0	0	0	0	0	0	0	0	0	0	0	0	0	0	0	0	0.380371	0	0	0	0	0	0	0.0513607	0	0	0	0.184805	0	0	0	0	0
Diencephalon - Ventral Thalamus	0.449116	0.509696	0.00580045	0.474233	0.58868	0.380342	0.432865	0.306457	0.452569	0.481658	0.223023	0.0963115	0.16654	0.320348	0.248364	0.00156186	0	0	0	0	0	0	0	0	0	0	0	0	0	0	0	0	0.00503589	0	0	0	0.185115	0	0.565881	0.362053	0.000328	0.0294877	0	0	0	0	0	0	0
Ganglia - Anterior Lateral Line Ganglion	0	0.000647	0.0021852	0.000293	0.0306862	0.00220124	0.0625792	0	0	0	0.000137	0.000225	0	0.00432722	2.46e-05	0	0	0	0	0	0	0	0	0	0	0	0	0	0	0	0	0	0	0	0	0	0	0	0.0102604	0.00156918	0	0	0	0	0	0	0	0	0
Ganglia - Facial Sensory Ganglion	0.000509	0.00698783	0	0	0.0204661	0.000477	0.0488608	0	0	0	0	0.00104484	0	0.0206951	0	0	0	0	0	0	0	0	0	0	0	0	0	0	0	0	0	0	0	0	0	0	0	0	0.0044492	0.0098956	0	0	0	0	0	0	0	0	0
Ganglia - Facial glossopharyngeal ganglion	0	0	0	0	0	0	0	0	0	0	0	0	0	0	0	0	0	0	0	0	0	0	0	0	0	0	0	0	0	0	0	0	0	0	0	0	0	0	0	0	0	0	0	0	0	0	0	0	0
Ganglia - Lateral Line Neuromast D1	0	0	0	0	0.000867	0	0	0	0	0	0	0	0	0	0	0	0	0	0	0	0	0	0	0	0	0	0	0	0	0	0	0	0	0	0	0	0	0	0	0	0	0	0	0	0	0	0	0	0
Ganglia - Lateral Line Neuromast D2	0	0	0	0	0	0	0	0	0	0	0	0	0	0	0	0	0	0	0	0	0	0	0	0	0	0	0	0	0	0	0	0	0	0	0	0	0	0	0	0	0	0	0	0	0	0	0	0	0
Ganglia - Lateral Line Neuromast N	0	0	0	0	0	0	0	0	0	0	0	0	0	0	0	0	0	0	0	0	0	0	0	0	0	0	0	0	0	0	0	0	0	0	0	0	0	0	0	0	0	0	0	0	0	0	0	0	0
Ganglia - Lateral Line Neuromast O1	0	0	0	0	0	0	0	0	0	0	0	0	0	0	0	0	0	0	0	0	0	0	0	0	0	0	0	0	0	0	0	0	0	0	0	0	0	0	0	0	0	0	0	0	0	0	0	0	0
Ganglia - Lateral Line Neuromast OC1	0	0	0	0	0	0	0.00357337	0	0	0	0	0	0	0	0	0	0	0	0	0	0	0	0	0	0	0	0	0	0	0	0	0	0	0	0	0	0	0	0	0	0	0	0	0	0	0	0	0	0
Ganglia - Lateral Line Neuromast SO1	0	0	0	0	0	0	0.254125	0	0	0	0	0	0	0	0	0	0	0	0	0	0	0	0	0	0	0	0	0	0.00209724	0	0	0	0	0	0.00290683	0	0	0	0	0	0	0	0	0	0	0	0	0	0
Ganglia - Lateral Line Neuromast SO2	0	0	0	0	0	0	0.0570891	0	0	0	0	0	0	0.000283	0	0	0	0	0	0	0.00949176	0	0	0	0	0	0	0	0	0	0	0	0	0	0	0	0	0	0	0	0	0	0	0	0	0	0	0	0
Ganglia - Lateral Line Neuromast SO3	0	0	0	0	0	0	0.00198606	0	0	0	0	0	0	0	0	0	0	0	0	0	0	0	0	0	0	0	0	0	0	0	0	0	0	0	0	0	0	0	0	0	0	0	0	0	0	0	0	0	0
Ganglia - Olfactory Epithelium	6.82e-05	0	0.00125144	4.91e-05	0	0.00118665	0.0870455	0	0	0	0.0137436	0.0192887	0.00506048	0.028282	0.0203291	0.0195573	0	0.0266761	0	0	0	0	0	0	0	0	0	0	0.000355	0	0	0	0	0	0	0	0	0	0.016847	0.0101855	0.000457	0.00209559	0	5.28e-05	0	0	0	0	0
Ganglia - Posterior Lateral Line Ganglia	0	1.98e-05	0.00208598	3.46e-05	0.00122274	0.000191	0.000181	0	0	0	0	0	0	0	0	0	0	0	0	0	0	0	0	0	0	0	0	0	0	0	0	0	0	0	0	0	0	0	2.01e-05	0	0	0	0	0	0	0	0	0	0
Ganglia - Statoacoustic Ganglion	0.0135631	0.0142696	0.0168132	0.00694964	0.104304	0.0247281	0.187953	0	0	0.000753	1.52e-05	0.000461	1.19e-05	0.00776038	0.00414118	0	0	0	0	0	0	0	0	0	0	0	0	0	0	0	0	0	0	0	0	0	0.000169	0	0.053524	0.0463888	0.000262	0.00213095	0	7.11e-05	0	0	0	0	0
Ganglia - Trigeminal Ganglion	0	0	0	0	3.86e-05	0	0.00447459	0	0	0	4.01e-05	0	0	8.22e-05	0	0	0	0	0	0	0	0	0	0	0	0	0	0	0	0	0	0	0	0	0	0	0	0	0.00125183	0	0	0	0	9.5e-05	0	0	0	0	0
Ganglia - Vagal Ganglia	0	0	0.00137266	0	0.000243	0	0	0	0	0	0	0	0	0	0	0	0	0	0	0	0	0	0	0	0	0	0	0	0	0	0	0	0	0	0	0	4.63e-05	0	0	0	0	0	0	0	0	0	0	0	0
Mesencephalon -	0.0506119	0.146937	0.0130484	0.059362	0.154715	0.0670344	0.469803	0.0144655	0.0222099	0.019867	0.109163	0.0609206	0.0269156	0.246939	0.108734	0.00104204	0	0.00056	0.00831056	0	0.0009	9.04e-05	0	0	0	0.00492275	0.0197535	0	1.85e-05	0	0	2.02e-06	0.00193786	4.88e-05	8.46e-06	0.000119	0.00138272	1.15e-06	0.181113	0.060137	6.79e-05	0.00242441	0	0.00130495	0	3.98e-07	0.000944	4.75e-05	0
Mesencephalon - Isl1 cluster of the mesencephalic region	0.025642	0.127707	0.000254	0.0179975	0.347188	0.0386923	0.699589	0.00549444	0.0494321	0.0370177	0.000892	0.000567	0.0127593	0.094724	0.00481883	0	0	0	0	0	0	0	0	0	0	0	0	0	0	0	0	0	0	0	0	0	0	0	0.167061	0.0293414	0	0	0	0.000154	0	0	0	0	0
Mesencephalon - Medial Tectal Band	0.140504	0.295996	0.0171085	0.093586	0.227046	0.140713	0.685414	0.0732195	0.0754933	0.0354311	0.309633	0.123087	0.133453	0.448098	0.199794	0.00182208	0	0	0	0	0	0	0	0	0	0.0243975	0.0241257	0	0	0	0	0	0.000859	0	0	0	0	0	0.124174	0.0334142	0	2.65e-05	0	0.000768	0	0	0.00243176	0	0
Mesencephalon - NucMLF (nucleus of the medial longitudinal fascicle)	0.052524	0.158321	0	0.262573	0.106432	0.0339628	0.362749	0	0	0	0.0819959	0.0645156	0	0.101557	0.0152656	0	0	0	0	0	0	0	0	0	0	0	0.00158267	0	0	0	0	0	0	0	0	0	0	0	0.40458	0.104679	0	0	0	0	0	0	0	0	0
Mesencephalon - Oculomotor Nucleus nIII	0.341563	0.456705	0.0149494	0.389205	0.399308	0.316011	0.667097	0.0157004	0.0895486	0.087359	0.253465	0.101002	0.0620828	0.395445	0.211852	0.00120377	0	0	0	0	0	0	0	0	0	0	0.00139878	0	0	0	0	0	0	0	0	0	0.00448342	0	0.464775	0.040956	0	0	0	0	0	4.08e-05	0	0.00103128	0
Mesencephalon - Otpb Cluster	0.764697	0.823816	0.04812	0.682301	0.825339	0.699027	0.562907	0.0400254	0.152839	0.103654	0.191305	0.172626	0.092403	0.444965	0.166377	0.0011265	0	0	0	0	0	0	0	0	0	0	0	0	0	0	0	0	0	0	0	0	0.0148686	0	0.495043	0.0136532	0	0.000544	0	0	0	0	0	0	0
Mesencephalon - Oxtl Cluster Sparse	0.191601	0.670822	0	0.738139	0.738127	0.643966	0.239365	0.0333826	0.0971604	0.128821	0.242755	0.00406068	0.00591767	0.261537	0.00875145	0	0	0	0	0	0	0	0	0	0	0	0	0	0	0	0	0	0	0	0	0	0.0770451	0	0.342757	0.0360633	0	0	0	0	0	0	0	0	0
Mesencephalon - Ptf1a Cluster	0.0779862	0.142347	0.00131309	0.508363	0.748392	0.250266	0.330115	0.317223	0.662517	0.586361	0.515962	0.0238723	0.635687	0.568957	0.794505	0	0	0	0	0	0	0	0	0	0	0	0.000901	0	0	0	0	0	0	0	0	0	0	0	0.350942	0.053824	0	0.000711	0	0	0	0	0	0	0
Mesencephalon - Retinal Arborization Field 7 (AF7)	0.175766	0.437971	0.00274158	0	0.00177175	0	0.693441	0	0	0	0.00861741	0.000173	0	0.197401	0.00580803	0	0	0	0	0	0	0	0	0	0	0	0	0	0	0	0	0	0	0	0	0	0	0	0.0621425	0	0	0.000311	0	0	0	0	0	0	0
Mesencephalon - Retinal Arborization Field 8 (AF8)	0	0.000639	0	0	0.00872279	0	0.276952	0	0	0	0.00087	0	0	0.00130205	0.0107987	0	0	0	0	0	0	0	0	0	0	0	0	0	0	0	0	0	0	0	0	0	0	0	0.0660627	0.134694	0	0	0	0	0	0	0	0	0
Mesencephalon - Retinal Arborization Field 9 (AF9)	0	0.0286053	0	0.0182263	0.101061	0.0112364	0.563751	0	0	0	0.142936	0.0071492	0	0.201562	0.0733007	0	0	0	0	0	0	0	0	0	0	0	0	0	0	0	0	0	0	0	0	0	0	0	0.307374	0.414862	0	0.0455674	0	0	0	0	0	0	0
Mesencephalon - Sparse 6.7FRhcrtR cluster	0.876995	0.957994	0	0.672676	0.720008	0.703176	0.646942	0.0576336	0.433655	0.46761	0	0	0.00824344	0.0301508	0	0	0	0	0	0	0	0	0	0	0	0	0.000334	0	0	0	0	0	0	0	0	0	0.00303346	0	0.651049	0	0	0	0	0	0	0	0	0	0
Mesencephalon - Tectum Stratum Periventriculare	0.0318265	0.156957	0.0176633	0.0215627	0.124894	0.0532879	0.451533	0.00670435	0.00765167	0.00334017	0.123772	0.0586751	0.0234022	0.251657	0.0741489	0.000453	0	0	0.0178765	0	0.00194737	5.65e-05	0	0	0	0.0107692	0.00674944	0	1.57e-05	0	0	5.04e-06	0.00128242	1.11e-05	0	5.19e-06	8.72e-05	0	0.117784	0.0120174	1.54e-05	0.000108	0	0.00283137	0	0	0.00144086	4.42e-05	0
Mesencephalon - Tecum Neuropil	0.00300616	0.0261818	0.0107984	0	0.0676778	9.72e-05	0.526364	0	0	0	0.103565	0.110957	0.0153449	0.344138	0.24615	0	0	0	0	0	0	0	0	0	0	0.00199511	0.0765901	0	4.67e-06	0	0	0	0	0	0	0	0	0	0.253902	0.0307948	0	0.00817449	0	0.000121	0	0	0	0	0
Mesencephalon - Tegmentum	0.268066	0.434143	0.0187919	0.367479	0.490658	0.306324	0.563675	0.0952129	0.172795	0.16414	0.166733	0.0401448	0.0853702	0.243863	0.110372	0.00481029	0	0	0	0	0	0	0	0	0	0.000227	0.0013663	8.89e-05	0	0	0	0	0	0	0	0	0.0062911	0	0.36329	0.0945473	2.37e-05	0.000812	0	8.6e-06	0	1.49e-05	0.000567	0.000223	0
Mesencephalon - Torus Longitudinalis	0	0.0226159	0.00892232	0	0.0178351	0.00086	0.29267	0.00012	0	0	0.208398	0.0452227	5.85e-05	0.276578	0.0807894	0	0	0	0	0	0	0	0	0	0	0	0.000166	0	0	0	0	0	0	0	0	0	0.00675784	0	0.237411	0.0744669	0	0.00243779	0	0.00160421	0	0	0.00166925	0	0
Mesencephalon - Torus Semicircularis	0.0120394	0.0713997	0.00450424	0.00905965	0.13177	0.0131514	0.386486	0.00180472	0.00277222	0.00525797	0.0492809	0.0394281	0.0264506	0.158835	0.0275254	0.00166005	0	0	0.00924637	0	0.000721	0	0	0	0	0	0	0	0	0	0	0	0.00620639	0.000209	4.92e-05	0.000773	0.00333112	9.16e-06	0.172034	0.228215	0.000362	0.000551	0	0.000839	0	0	0	0	0
Mesencephalon - Vglut2 cluster 1	0.53891	0.512633	0.00793387	0.637362	0.405961	0.448973	0.60961	0.0763388	0.290272	0.344512	0.0528814	0.0220339	0.0150287	0.0809636	0.00719531	0.0030169	0	0	0	0	0	0	0	0	0	3.02e-05	0.00358837	0.00119309	0.000555	0.000794	0	0	0	0	0	0	0.0108373	0	0.372467	0.0396239	0	0	0	0	0	0	0	0.00715744	0
Mesencephalon - Vmat2 cluster of paraventricular organ	0.0601455	0.0279056	0	0.253798	0.0744135	0.197236	0.022848	0.0360754	0.138138	0.226734	0.0194289	0.000708	0.00738268	0.00782436	0.0607719	0.000275	0	0	0	0	0	0	0	0	0	0	0	0.0057593	0	0	0	0	0	0	0	0	0.164568	0	0.148993	0.621386	0.00083	0	0	0	0	0	0	0	0
Mesencephalon - Vmat2 cluster2	0.134596	0.417282	0	0.507705	0.600973	0.324649	0.105361	0.0553442	0.405445	0.285234	0.0694279	0.0223513	0.0587839	0.18443	0.147688	0	0	0	0	0	0	0	0	0	0	0	0	0	0	0	0	0	0	0	0	0	0.295791	0	0.511316	0.690445	0.00026	0	0	0	0	0	0	0	0
Rhombencephalon -	0.105816	0.208149	0.0410716	0.10193	0.255069	0.137811	0.405578	0.0448912	0.0641292	0.0775652	0.0617924	0.0126378	0.0214679	0.0947156	0.05818	0.000585	0	0.00242187	0	0	0.000216	0.00192426	0	0	0	4.85e-05	0.00071	0.00153769	3.96e-05	0	0.00115757	0	0.00538635	1.72e-05	0	3.76e-05	0.0262518	0	0.158016	0.159335	0.0020196	0.00417624	0	0.0113943	0.000395	0.000905	0.0352809	0.00011	0.000297
Rhombencephalon - 6.7FDhcrtR-Gal4 Cluster 1	0.0184788	0.561468	0.045579	0.0737344	0.282841	0.0675126	0.550637	0.0201567	0.0797806	0.141649	0.0259035	4.93e-05	0	0.0241698	0.011377	0	0	0.0599358	0	0	0	0	0	0	0	0	0	0	0	0	0	0	0	0	0	0	0	0	0.0389093	0.017504	0	0	0	0.00290399	0	0	0.190067	0	0
Rhombencephalon - 6.7FDhcrtR-Gal4 Cluster 2 Sparse	0	0.269285	0	0.0457555	0.176532	0.0184552	0.581585	0	0	0.00585848	0.0123624	0.00341055	0	0.0449408	0.000583	0	0	0	0	0	0	0	0	0	0	0	0	0	0	0	0	0	0	0	0	0	0	0	0.123085	0.0473099	0	0	0	0	0	0	0	0	0
Rhombencephalon - 6.7FDhcrtR-Gal4 Cluster 3	0.0735357	0.369524	0.0139964	0.000427	0.349668	0.0270005	0.685152	0.00019	0.000876	0.0518303	0	0.0012249	0	0.13714	0.00580217	0	0	0	0	0	0	0	0	0	0	0	0	0	0	0	0	0	0	0	0	0	0	0	0.0301045	0.0116508	0	0	0	0	0	0	0	0	0
Rhombencephalon - 6.7FDhcrtR-Gal4 Cluster 4	0	0.0123034	0	0	0.00526288	0	0.399185	0	0	0	0	0	0	0.0684763	0	0	0	0	0	0	0	0	0	0	0	0	0	0	0	0	0	0	0	0	0	0	0	0	0.0580197	0.00147047	0	0	0	0.00837113	0	0	0.201718	0	0
Rhombencephalon - 6.7FDhcrtR-Gal4 Cluster 5	0.000511	0.182643	0	0.0017785	0.1589	0.0123955	0.206218	0	0.000367	0.00750903	0	0	0	0.00442177	0	0	0	0	0	0	0	0	0	0	0	0	0	0	0	0	0	0	0.274848	0	0	0	0	0	0.0188862	0.0248191	0	0	0	0	0	0	0.00363782	0	0
Rhombencephalon - 6.7FDhcrtR-Gal4 Stripe 1	0.137899	0.495587	0.150418	0.236459	0.480459	0.340222	0.310569	0.12911	0.169975	0.364184	0	0	0	0	0	0	0	0	0	0	0	0	0	0	0	0	0	0	0	0	0	0	0.00484372	0	0	0	0	0	0	0.0922072	0	0.0121301	0	0.00197095	0	0.000477	0	0	0
Rhombencephalon - 6.7FDhcrtR-Gal4 Stripe 2	0.01062	0.148362	0.00342591	0	0.0731138	0.0166334	0.503179	0.00123552	0.000872	0.0143128	0.000231	0	0	0.00556386	0	0	0	0	0	0	0	0	0	0	0	0	0	0	0	0	0	0	0	0	0	0	0	0	0.00141811	0.0458578	0	0.000113	0	0.00489537	0	0	0.0155724	0	0
Rhombencephalon - 6.7FDhcrtR-Gal4 Stripe 3	0.00137257	0.263552	0.00022	0.00456745	0.170333	0.050088	0.642144	0.000785	0.00274478	0.0109461	0.109563	0.000427	0	0.00291481	0.000439	0	0	0	0	0	0	0	0	0	0	0	0	0	0	0	0	0	0	0	0	0	0	0	0.0686339	0.0537608	0	0	0	0	0	0	0	0	0
Rhombencephalon - 6.7FDhcrtR-Gal4 Stripe 4	0	0.0594309	0	0.00552098	0.075246	0.00149761	0.183544	0	0	0	0.0624495	0.000134	0	0.0110124	0	0	0	0	0	0	0	0	0	0	0	0	0	0	0	0	0	0	0	0	0	0	0	0	0.0773586	0.189225	0	0	0	0	0	0	0.00568974	0	0
Rhombencephalon - Anterior Cluster of nV Trigeminal Motorneurons	0.310043	0.604244	0.209101	0.493199	0.610291	0.460891	0.688915	0.149958	0.258554	0.301723	0.152564	0.000899	0.0273805	0.239652	0.238405	0	0	0	0	0	0	0	0	0	0	0	0	0	0	0	0	0	0	0	0	0	0.000597	0	0.3942	0.0444767	0	0	0	0	0	0	0	0	0
Rhombencephalon - Area Postrema	0	0.0321598	0	0	0.00376921	0.0216171	0	0	0	0	0	0	0	0	0	0	0	0	0	0	0	1	0	0	0	0	0	0	0	0	0	0	0	0	0	0	0	0	0	0.0165858	0	0	0	0.0351338	0	0	0	0	0
Rhombencephalon - CaD	0.583041	0.608255	0.111683	0.0792281	0.498496	0.164647	0.827528	0.00981608	0.000599	0.016827	0	0	0	0.091885	0.00162254	0	0	0	0	0	0	0	0	0	0	0	0	0	0	0	0	0	0	0	0	0	0	0	0.00017	0.00252439	0	0	0	0.45926	0	0	0	0	0
Rhombencephalon - CaV	0.456991	0.505769	0.0838726	0.047246	0.481909	0.0646386	0.7886	0	0.00104926	0.000537	0	0	0	0.123193	0.00787742	0	0	0	0	0	0	0	0	0	0	0	0	0	0	0	0	0	0	0	0	0	0	0	0.0129161	0.00149168	0	0	0	0.180359	0	0	0	0	0
Rhombencephalon - Caudal Ventral Cluster Labelled by Spinal Backfills	0.192195	0.445277	0.0770661	0.139878	0.412584	0.191675	0.660962	0.0159666	0.00140742	0.0345782	0	0	0	0.000372	0	0	0	0	0	0	0	0	0	0	0	0	0	0	0	0	0	0	0	0	0	0	0	0	8.15e-05	0.000933	0	0	0	0.138272	0	0	0	0	0
Rhombencephalon - Cerebellar Neuropil 1	0.0248991	0.0901008	0.00997254	0.042259	0.153562	0.095902	0.188683	0.00343641	0.0137771	0.00857988	0.0241981	0.0119117	0.0122967	0.0213157	0.0135567	0	0	0	0	0	0	0	0	0	0	0	0	0	0	0	0	0	0.0619536	0	0	0	0	0	0.0975077	0.023264	0	0.000425683	0	0	0	0	0	0	0
Rhombencephalon - Cerebelluar-Vglut2 enriched areas	0.0601896	0.178098	0.00881145	0.0685313	0.254434	0.106013	0.359767	0.0331154	0.0523055	0.0815222	0.075839	0.0195355	0.0205601	0.0921551	0.0318068	0	0	0	0	0	0	0.00151454	0	0	0	0.000149	0.00048	0	0	0	0	0	0.0212447	0.000121	0	0	1.11e-05	0	0.158431	0.101999	0.00307469	0.00658748	0	0	0	0	0.285689	0	0.000499
Rhombencephalon - Cerebellum	0.0286875	0.0751927	0.00550647	0.0485106	0.135897	0.0549552	0.213211	0.0305921	0.0311605	0.0314556	0.154815	0.0509069	0.0350723	0.15925	0.0676188	5.03e-05	0	0	0	0	0	0.000187	0	0	0	9e-05	0.00108576	0	0	0	0.00924281	0	0.0109746	0.000129	0	7.28e-05	0.000926	0	0.260067	0.366568	0.00454635	0.0187258	0	0.0120102	0.00328698	0.00109959	0.237434	0.000483	0.000285
Rhombencephalon - Cerebellum Gad1b Enriched Areas	0.00117125	0.0172559	0.00280767	0.00443566	0.0677738	0.00762811	0.193559	0.00687995	0.00268628	0.00331423	0.125841	0.0344368	0.00486577	0.125962	0.031371	0	0	0	0	0	0	0	0	0	0	0	5.6e-05	0	0	0	0.00217642	0	0.00235359	0	0	0	4.42e-05	0	0.292825	0.426438	0.00282088	0.0277951	0	0.00137934	0	0.000378	0.185094	0.000555	0.000364
Rhombencephalon - Corpus Cerebelli	0.0320674	0.0908896	0.00892663	0.0549101	0.157202	0.0637503	0.195189	0.036892	0.03433	0.0414032	0.146272	0.0525991	0.0372164	0.145878	0.0744044	0	0	0	0	0	0	0	0	0	0	2.07e-05	0.00161374	0	0	0	0.00159517	0	0.0171489	0.000218	0	0	0.000774	0	0.268735	0.404905	0.00690374	0.0178384	0	0.00366005	0.000702	0.000394	0.319959	0.000547	0.000483
Rhombencephalon - Eminentia Granularis	0.00015	0.0288849	0.00150085	0.00268076	0.181949	0.00874329	0.180763	0.0131407	0.00453259	0.00782808	0.0589405	0.0291612	0.000163	0.154581	0.0519348	0	0	0	0	0	0	0	0	0	0	0	0	0	0	0	0.0669706	0	0.00216608	0	0	0.000608	0	0	0.165284	0.337589	0.000325	0.000158	0	0.0573526	0	0.00257294	0.00166171	0.000943	0
Rhombencephalon - Gad1b Cluster 1	1	0.997707	0.0952987	0.980379	0.997171	1	0.980738	0.491818	0.917973	0.863283	0.642764	0.276972	0.623417	0.741156	0.731073	0.0086665	0	0	0	0	0	0	0	0	0	0	0.00100829	0	0	0	0	0	0	0	0	0	0.566324	0	0.770632	0.0789091	0	0	0	0	0	0	0	0	0
Rhombencephalon - Gad1b Cluster 10	0.0156641	0.256902	0.0019577	0.000792	0.405702	0.16092	0.742997	0.00331174	0.0199871	0.121351	0	0	0	0.0491478	0.00135111	0	0	0	0	0	0	0	0	0	0	0	0	0	0	0	0	0	0	0	0	0	0	0	0.0728117	0	0	0	0	0.286479	0	0	0	0	0
Rhombencephalon - Gad1b Cluster 11	0.00533806	0.378868	0.00281126	0.183672	0.481534	0.111287	0.764918	0.00610978	0	0.0036381	0	0	0	0.0304036	0	0	0	0	0	0	0	0	0	0	0	0	0	0	0	0	0	0	0	0	0	0	0	0	0.00258902	0	0	0	0	0.166864	0	0	0	0	0
Rhombencephalon - Gad1b Cluster 12	0.378404	0.493385	0.380918	0.0974353	0.517712	0.0928682	0.427163	0	0	0.00290292	0	0	0	0.170697	0.013936	0	0	0	0	0	0	0	0	0	0	0	0	0	0	0	0	0	0	0	0	0	0	0	0	0.0159977	0	0	0	0.0737849	0	0	0	0	0
Rhombencephalon - Gad1b Cluster 13	0.000141	0.0477538	0.00017	0	0.0249777	4.96e-05	0.259907	0	0	0	0.000137	3.77e-05	0	0.0482791	0	0	0	0	0	0	0.00430979	0	0	0	0	0	0	0	0	0	0	0	0	0	0	0	0	0	0.0325853	0.00314355	0	0	0	0.000296	0	5.35e-05	0.350682	0	0
Rhombencephalon - Gad1b Cluster 14	0	0.122883	0.00202923	0	0.0377527	0.000415	0.589797	0	0	0	0.00728185	3.19e-05	0	0.0162199	0	0	0	0	0	0	0	0	0	0	0	0	0	0	0	0	0	0	0	0	0	0	0	0	0.0570286	0.00962037	0	0	0	0.00498183	0	0	0.00370813	0	0
Rhombencephalon - Gad1b Cluster 15	0.0291301	0.436692	0.0185031	0.0539284	0.318819	0.00269583	0.393066	0	0	0.00721329	0.00778986	0	0	0.00903646	0.00116138	0	0	0	0	0	0	0	0	0	0	0	0	0	0	0	0	0	0	0	0	0	0	0	0.0165569	0.0289989	0	0	0	0.00210679	0	0	0	0	0
Rhombencephalon - Gad1b Cluster 16	0.269058	0.709737	0.114068	0.542359	0.638188	0.469692	0.714293	0.112137	0.225307	0.269071	0.199884	0.00102744	0.0283528	0.275512	0.24133	0	0	0	0	0	0	0	0	0	0	0	0	0	0	0	0	0	0	0	0	0	0.00717194	0	0.513021	0.0243342	0	0	0	0	0	0	0	0	0
Rhombencephalon - Gad1b Cluster 17	0.549854	0.643548	0.0568462	0.660048	0.746156	0.687929	0.855539	0.00458762	0.414184	0.403242	0.452555	0.045797	0.187271	0.615347	0.442311	0	0	0	0	0	0	0	0	0	0	0	0.000272	0	0	0	0	0	0	0	0	0	0.398009	0	1	0.225893	0.00258621	0	0	0	0	0.000203	0	0	0
Rhombencephalon - Gad1b Cluster 18	0	0.00731035	0.0117194	0.0355825	0.160609	0.00229068	0.343516	0	0	0	0.0558134	0.000744	0	0.0576083	0.00201395	0	0	0	0	0	0	0	0	0	0	0	0	0	0	0	0	0	0	0	0	0	0	0	0.203003	0.618875	0.00772347	0.0467602	0	0	0	0	0	0	0
Rhombencephalon - Gad1b Cluster 19	0.000498	0.0343394	0.0144624	0	0.138921	0.00244437	0.269693	0	0	0	0.00043	0.000207	0	0.182764	0.0633667	0	0	0	0	0	0	0	0	0	0	0	0	0	0	0	0	0	0	0	0	0	0	0	0.0869888	0.0324136	0	0	0	0	0	0	0	0	0
Rhombencephalon - Gad1b Cluster 2	0.563629	0.733253	0.0459965	0.650085	0.766705	0.661984	0.770773	0.248722	0.62759	0.599062	0.309044	0.00559375	0.182817	0.344016	0.288132	0	0	0	0	0	0	0.0189655	0	0	0	0	0	0	0	0	0	0	0.000907	0	0	0	0.182754	0	0.617036	0.148343	0.000227	0	0	0	0	0	0	0	0
Rhombencephalon - Gad1b Cluster 20	0.100261	0.197819	0.00320768	0	0.255306	0.190505	0.0272745	0.0108503	0.00876179	0.0224342	0	0	0	0	0	0	0	0	0	0	0	0.0954862	0	0	0	0	0.00716156	0	0	0	0.00303101	0	0	0	0	0	0	0	0	0.0290917	0	0	0	0	0	0	0	0	0
Rhombencephalon - Gad1b Cluster 3	0.135943	0.150528	0	0.248375	0.36956	0.386614	0.696582	0.000523	0.117993	0.106885	0.0819593	0.0203843	0	0.117266	0.0768003	0	0	0	0	0	0	0	0	0	0	0	0.0620402	0.263644	0.00830799	0	0	0	0	0	0	0	0.672212	0	0.698116	0.765089	0.00881401	0.00213013	0	0	0	0.000286	0.00112091	0.00151803	0
Rhombencephalon - Gad1b Cluster 4	0.0193353	0.360593	6.62e-05	0.162735	0.32806	0.0783403	0.499522	0.00317635	0.000114	0.000302	0.0650706	0.00109687	7.98e-05	0.030008	0	0	0	0	0	0	0	0	0	0	0	0	0	0	0	0	0	0	0	0	0	0	0	0	0.255238	0.406546	0	0.00862062	0	0.000706	0	0	0	0	0
Rhombencephalon - Gad1b Cluster 5	0	0.243376	0	0	0.205484	0	0.61425	0	0.000951	0.0313966	0.00126304	0.0255073	0	0.0879028	0	0	0	0	0	0	0	0	0	0	0	0	0	0	0	0	0	0	0	0	0	0	0	0	0.0964051	0.105451	0	0	0	0	0	0	0	0	0
Rhombencephalon - Gad1b Cluster 6	0.0945668	0.492273	0	0.0565882	0.472772	0.0168216	0.651961	0.00103659	0.147678	0.36346	0.00308213	0.0944998	0.00296082	0.117083	0.0118502	0	0	0	0	0	0	0	0	0	0	0	0	0	0	0	0	0	0	0	0	0	0	0	0.00911227	0	0	0	0	0	0	0	0	0	0
Rhombencephalon - Gad1b Cluster 7	0	0.00374919	0	0	0.188848	0.000731	0.125151	0.00546988	0	0	0.0769221	0.0507036	0.00032	0.180272	0.0745398	0	0	0	0	0	0	0	0	0	0	0	0	0	0	0	0.190094	0	0	0	0	0.00116571	0	0	0.137654	0.373434	0.000657	0	0	0.00859703	0	0.000298	0	0	0
Rhombencephalon - Gad1b Cluster 8	0.0872341	0.17742	0.0571504	0.0590365	0.37172	0.186887	0.781927	0	0.0200667	0.0143692	0.0531639	0.00506012	0	0.105347	0.160875	0	0	0	0	0	0	0	0	0	0	0	0	0	0	0	0	0	0	0	0	0	0	0	0.0743629	0.213267	0	0	0	0	0	0	0	0	0
Rhombencephalon - Gad1b Cluster 9	0.0178541	0.329776	0.0093073	0.279606	0.521852	0.172807	0.810422	0	0.00224284	0.00685813	0	0	0	0.0260053	0	0	0	0	0	0	0	0	0	0	0	0	0	0	0	0	0	0	0	0	0	0	0	0	0.0492561	0.108315	0	0	0	0.0454271	0	0	0	0	0
Rhombencephalon - Gad1b Stripe 1	0.159046	0.423663	0.0806578	0.161236	0.43668	0.261969	0.493238	0.125646	0.107726	0.224324	0.0329947	5.36e-05	0.00135018	0.0287993	0.0191103	0	0	0.00586781	0	0	0	0.00170451	0	0	0	0	0	0	0	0	0.000239	0	0.00752862	0	0	0.000935	0	0	0.0491605	0.0968954	2.47e-05	0.00156398	0	0.00193506	0	0.000303	0.000371	0	0.00129231
Rhombencephalon - Gad1b Stripe 2	0.156945	0.476678	0.258302	0.1514	0.485139	0.12931	0.502962	0.108187	0.0995862	0.0670966	0.000116	0	0	0.00235229	2.43e-05	0	0	0	0	0	0	0	0	0	0	0	0	0	0	0	0	0	0.000853	0	0	0	0	0	0.00712502	0.0251372	0	0	0	0.00763288	0	0	0	0	0
Rhombencephalon - Gad1b Stripe 3	0.319297	0.503251	0.165805	0.226808	0.553504	0.324066	0.665828	0.202053	0.14141	0.180281	0.0263171	0.000713	9.52e-06	0.0314938	0.0181547	0	0	0.0203867	0	0	0	0	0	0	0	0	0	0	0	0	0	0	0	0	0	0	3.48e-05	0	0.041849	0.0512714	0	0	0	0.0318322	0	0.00815365	0.0173409	0	0
Rhombencephalon - Glyt2 Cluster 1	0.0137176	0.315715	0.0146383	0.0552585	0.276118	0.0394012	0.41325	0.00702778	0.0160297	0.0369415	0.053569	0.000929	0	0.0231946	0.00371106	0	0	0.0566496	0	0	0	0	0	0	0	0	0	0	0	0	0	0	0	0	0	0	0	0	0.0742136	0.0881433	0	0.000356	0	0.00182833	0	0	0.0359908	0	0
Rhombencephalon - Glyt2 Cluster 10	0.201157	0.458601	0.0122563	0	0.413315	0.282775	0.719195	0	0	0.0188086	0	0.00256908	0	0.163835	0.00214663	0	0	0	0	0	0	0	0	0	0	0	0	0	0	0	0	0	0	0	0	0	0	0	0.0772792	0.077494	0	0	0	0	0	0	0	0	0
Rhombencephalon - Glyt2 Cluster 11	0	0.0191646	0	0	0.00120652	0	0.42897	0	0	0	0	0	0	0.0220846	0	0	0	0	0	0	0	0	0	0	0	0	0	0	0	0	0	0	0	0	0	0	0	0	0.0531762	0	0	0	0	0	0	0	0	0	0
Rhombencephalon - Glyt2 Cluster 12	0	0.0184079	0	0	0.0151462	0	0.664523	0	0	0	0.00791845	0	0	0.0998529	0.00331306	0	0	0	0	0	0	0	0	0	0	0	0	0	0	0	0	0	0	0	0	0	0	0	0.071227	0	0	0	0	0	0	0	0	0	0
Rhombencephalon - Glyt2 Cluster 13	0.00137442	0.142499	0.00183981	0	0.0796902	1.51e-05	0.454638	7.47e-05	0	0	0.0175141	0.000173	0	0.103321	0.00423655	0	0	0	0	0	0	0	0	0	0	0	0	0	0	0	0	0	0	9.02e-05	0	0	0	0	0.1729	0.170794	0	0	0	0.0559159	0	0	0.003791	0	0
Rhombencephalon - Glyt2 Cluster 14	0	0.0679611	0.00753829	0	0.1495	0	0.413983	0	0	0.00427758	0	0.000873	0	0.142379	0.0142379	0	0	0	0	0	0	0	0	0	0	0	0	0	0	0	0	0	0	0	0	0	0	0	0.0713623	0.0023656	0	0	0	0	0	0	0	0	0
Rhombencephalon - Glyt2 Cluster 2	0.0961928	0.621133	0.186645	0.00799613	0.354388	0.111158	0.843387	0.0151343	0.171957	0.407293	0	0	0	0	0	0	0	0	0	0	0	0	0	0	0	0	0	0	0	0	0	0	0	0	0	0	0	0	0.00132341	0.246922	0	0.00378483	0	0.0160774	0	0	0	0	0
Rhombencephalon - Glyt2 Cluster 3	0	0.413451	0	0	0.0484532	0	0.588552	0	0	0.0111693	0	0	0	0.173941	0.0143471	0	0	0	0	0	0	0	0	0	0	0	0	0	0	0	0	0	0	0	0	0	0	0	0.0579676	0	0	0	0	0	0	0	0	0	0
Rhombencephalon - Glyt2 Cluster 4	0.144609	0.483021	0.112435	0.0139307	0.587694	0.233092	0.868676	0	0.0092647	0.327492	0	0	0	0.00100935	0	0	0	0	0	0	0	0	0	0	0	0	0	0	0	0	0	0	0	0	0	0	0	0	0	0.053405	0	0	0	0	0	0	0	0	0
Rhombencephalon - Glyt2 Cluster 5	0.0509615	0.667994	0	0.00385396	0.451723	0.382699	0.85821	0.0197616	0.0351579	0.440577	0	0	0	0	0	0	0	0	0	0	0	0	0	0	0	0	0	0	0	0	0	0	0	0	0	0	0	0	0.0222325	0	0	0	0	0	0	0	0	0	0
Rhombencephalon - Glyt2 Cluster 6	0.036621	0.481202	0.106621	0.0272515	0.441662	0.10672	0.765152	0.0466574	0.0181114	0.251007	0	0.0110427	0	0.108021	0.0218026	0	0	0	0	0	0	0	0	0	0	0	0	0	0	0	0	0	0	0	0	0	0	0	0.00784555	0.00654916	0	0	0	0.266982	0	0	0	0	0
Rhombencephalon - Glyt2 Cluster 7	0.0707055	0.40001	0	0	0.352498	0.00570119	0.493379	0	0.00277666	0	0	0	0	0.0352078	0	0	0	0	0	0	0	0	0	0	0	0	0	0	0	0	0	0	0	0	0	0	0	0	0.18638	0.0095411	0	0	0	0.0158731	0	0	0	0	0
Rhombencephalon - Glyt2 Cluster 8	0.0999333	0.490644	0.0421318	0.185473	0.496086	0.196796	0.820918	0	0.00104291	0.00337348	0	0	0	0.00798897	0	0	0	0	0	0	0	0	0	0	0	0	0	0	0	0	0	0	0	0	0	0	0	0	0.0166123	0.121956	0	0	0	0.0146032	0	0	0	0	0
Rhombencephalon - Glyt2 Cluster 9	0.0439544	0.199948	0.0491174	0	0.262998	0.182944	0.696127	0	0	0.0128756	0	0.00435334	0	0.0592694	0	0	0	0	0	0	0	0	0	0	0	0	0	0	0	0	0	0	0	0	0	0	0	0	0.104803	0.0893522	0	0	0	0.00308334	0	0	0	0	0
Rhombencephalon - Glyt2 Stripe 1	0.109919	0.336881	0.047621	0.0529206	0.381127	0.186766	0.505797	0.0839403	0.0437334	0.0922871	0.0019508	0	0	0.00140144	0	0	0	0	0	0	0	0	0	0	0	0	0	0	0	0	0	0	0	0	0	0	0	0	0.0118709	0.0199037	0	0.000427	0	0	0	0	0.00256925	0	0
Rhombencephalon - Glyt2 Stripe 2	0.151175	0.433641	0.355972	0.112508	0.487521	0.224805	0.474694	0.236517	0.216633	0.190178	0	0	0	0	0	0	0	0	0	0	0	0	0	0	0	0	0	0	0	0	0	0	0.0244786	0	0	0	0	0	0.00202496	6.31e-05	0	0	0	0.00144366	0	0	0	0	0
Rhombencephalon - Glyt2 Stripe 3	0.406958	0.698091	0.282826	0.432886	0.686335	0.430532	0.71613	0.289357	0.219151	0.258512	0.0243096	0.000438	0	0.0299835	0.0112413	0	0	0	0	0	0	0	0	0	0	0	0	0	0	0	0	0	0	0	0	0	0	0	0.0433988	0.0891744	0	0	0	0.0122326	0	0.00816017	0.000287	0	0
Rhombencephalon - Inferior Olive	0.0923369	0.312757	0.00845792	0.0158609	0.271912	0.0562769	0.371243	0	0.000386	0	0	0	0	0.00749767	9.32e-05	0	0	0	0	0	0	0	0	0	0	0	0	0	0	0	0	0	0	0	0	0	0	0	0.03403	0.0149995	0	0	0	0	0	0	0	0	0
Rhombencephalon - Interpeduncular Nucleus	0.238135	0.135141	0	0.137894	0.316107	0.518431	0.31338	0	0.0242148	0.0146112	0.0888207	0.0107284	7.92e-05	0.11936	0.19695	4.31e-05	0	0	0	0	0	0	0	0	0	0	0.0153702	0.125485	0.00284821	0	0	0	0	0	0	5.08e-05	0.587591	0	0.515223	0.759095	0.0180221	0.0119265	0	0	0	0.000119	0	0.000465	0
Rhombencephalon - Isl1 Cluster 1	0.449641	0.370277	0.02444	0.454223	0.572781	0.413381	0.744697	0.154694	0.334201	0.332047	0.250109	0.00209827	0.0848525	0.209118	0.0660186	0	0	0	0	0	0	0	0	0	0	0	0	0	0	0	0	0	0	0	0	0	0	0	0.228316	0.382705	0	0.00884817	0	0	0	0	0	0	0
Rhombencephalon - Isl1 Cluster 2	0.0658869	0.0834005	0.148933	0.0321324	0.430345	0.230708	0.818076	0	0.0212854	0.0292536	0.140018	0.00666088	0	0.228044	0.274926	0	0	0	0	0	0	0	0	0	0	0	0	0	0	0	0	0	0	0	0	0	0	0	0.172101	0.0285579	0	0	0	0	0	0.00316721	0.0513685	0	0
Rhombencephalon - Isl1 Cluster 3	0.405467	0.611784	0.0547047	0.458616	0.601751	0.398128	0.627471	0.189076	0.133819	0.165844	0.0703607	0.00352331	0	0.0187661	0.00485698	0	0	0	0	0	0	0	0	0	0	0	0	0	0	0	0	0	0	0	0	0	0	0	0	0.000938	0	0	0	0	0	0	0	0	0
Rhombencephalon - Isl1 Stripe 1	0.247822	0.587374	0.188618	0.298541	0.613073	0.2685	0.571226	0.13838	0.0235043	0.0447228	0	0	0	0	0	0	0	0	0	0	0	0	0	0	0	0	0	0	0	0	0	0	0	0	0	0	0	0	0.00198873	0.0025187	0	0	0	0	0	0	0	0	0
Rhombencephalon - Lateral Reticular Nucleus	0	0.010804	0.000811	0	0.00833071	0	0.124074	0.00143567	0	0	0	0	0	0	0	0	0	0	0	0	0	0	0	0	0	0	0	0	0	0	0	0	0	0	0	0	0	0	0	0	0	0	0	0	0	0	0	0	0
Rhombencephalon - Lobus caudalis cerebelli	0	0	0	0	0.000462	0	0.0540201	0	0	0	0.106296	0.019079	0	0.085289	0	0	0	0	0	0	0	0	0	0	0	0	0	0	0	0	0	0	0	0	0	0	0	0	0.262103	0.341956	0	0.00153783	0	0	0	0	0.0255717	0	0
Rhombencephalon - Locus Coreuleus	0.00231519	0.0491945	0.000803	0.0577895	0.292943	0.031555	0.548216	0.00353933	0.0473487	0.0596047	0.00176953	0.00967236	6.2e-05	0.0782572	0.00340545	0	0	0	0	0	0	0	0	0	0	0	0	0	0	0	0	0	0	0	0	0	0	0	0.163668	0.10025	0	0.0166282	0	0	0	0	0	0	0
Rhombencephalon - Mauthner	0.00285882	0.188799	0.00567288	0.0116445	0.298197	0.103526	0.883623	0	0.000376	0.086871	0.000577	0.0214965	0.00283868	0.108442	0.0121363	0	0	0	0	0	0	0	0	0	0	0	0	0	0	0	0	0	0	0	0	0	0	0	0.061028	0.00300976	0	0	0	0	0	0.000882	0	0	0
Rhombencephalon - Mauthner Cell Axon Cap	0	0.10439	0	0.229759	0.222188	0.00608799	0.254873	0	0	0	0	0	0	0.103269	0	0	0	0	0	0	0	0	0	0	0	0	0	0	0	0	0	0	0	0	0	0	0	0	0.0307388	0.116986	0	0	0	0	0	0	0	0	0
Rhombencephalon - Medial Vestibular Nucleus	0.0413641	0.46025	0.0399902	0.0173845	0.340799	0.213393	0.791185	0.103756	0.0728157	0.297148	0.00110878	0.00134153	0	0.0654715	0.00868055	0	0	0	0	0	0	0	0	0	0	0	0	0	0	0	0	0	0	0	0	0	0	0	0.0335265	0.00244112	0	0	0	0.00760143	0	0	0.026159	0	0
Rhombencephalon - MiD2	0.058289	0.512453	0.0629071	0.0120163	0.425736	0.185031	0.820454	0.00391833	0.0102599	0.0815989	0.00594622	0.000561	0	0.227905	0.061668	0	0	0	0	0	0	0	0	0	0	0	0	0	0	0	0	0	0	0	0	0	0	0	0.114015	0.0108486	0	0	0	0.19267	0	0	0	0	0
Rhombencephalon - MiD3	0.0193568	0.354391	0.0595977	0.00982749	0.440893	0.119452	0.787062	0.0207698	0.0190844	0.265308	0	0.00484565	0	0.0710578	0.00270242	0	0	0	0	0	0	0	0	0	0	0	0	0	0	0	0	0	0	0	0	0	0	0	0	0.00136867	0	0	0	0.203822	0	0	0	0	0
Rhombencephalon - MiM1	0.00358693	0.437915	0	0.0198852	0.351746	0.0732489	0.548074	0	0	0	0	0	0	0	0	0	0	0	0	0	0	0	0	0	0	0	0	0	0	0	0	0	0	0	0	0	0	0	0.00742605	0.0463299	0	0	0	0.0347587	0	0	0	0	0
Rhombencephalon - MiR1	0.259201	0.430021	0.0616881	0	0.455184	0.296003	0.767805	0	0	0	0	0	0	0.231505	0.0633969	0	0	0	0	0	0	0	0	0	0	0	0	0	0	0	0	0	0	0	0	0	0	0	0.137317	0	0	0	0	0	0	0	0	0	0
Rhombencephalon - MiR2	0.356439	0.514526	0.322876	0	0.50883	0.356138	0.768528	0	0.0191296	0.0722199	0	0.021862	0	0.271627	0.015619	0	0	0	0	0	0	0	0	0	0	0	0	0	0	0	0	0	0	0	0	0	0	0	0	0	0	0	0	0.0133996	0	0	0	0	0
Rhombencephalon - MiT	0.0959427	0.544845	0.196472	0.0127149	0.488648	0.418616	0.684962	0.00846976	0	0.13603	0	0.0034112	0	0.201556	0.0305941	0	0	0	0	0	0	0	0	0	0	0	0	0	0	0	0	0	0	0	0	0	0	0	0.00968473	0	0	0	0	1	0	0	0	0	0
Rhombencephalon - MiV1	0.23537	0.319414	0.106759	0.0378676	0.433384	0.29964	0.713834	0	0	0.00106419	0	0.00158255	0	0.188285	0.142411	0	0	0	0	0	0	0	0	0	0	0	0	0	0	0	0	0	0	0	0	0	0	0	0.0520402	0.0125695	0	0	0	0	0	0	0	0	0
Rhombencephalon - MiV2	0.0475503	0.441563	0.0638328	0.000452	0.387916	0.160187	0.83019	0.000474	0.000458	0.0395571	0	0.000288	0	0.172039	0.053115	0	0	0	0	0	0	0	0	0	0	0	0	0	0	0	0	0	0	0	0	0	0	0	0.102562	0	0	0	0	0.180437	0	0	0	0	0
Rhombencephalon - Neuropil Region 2	0.00383209	0.0731528	0.00244022	0.00552332	0.0655847	0.0232126	0.028095	0.000606	0.00120542	0.00539928	0	0	0	6.85e-05	0	0	0	0	0	0	0	0.000885	0	0	0	0	0	0	0	0	0	0	0.0796769	0	0	0	0	0	0.000187	0.147079	0	0	0	0.00361554	0	0	0	0	0
Rhombencephalon - Neuropil Region 3	0.00146478	0.0979411	0.000548	0.000125	0.0638448	0.00576535	0.229036	3.2e-05	0.000211	0.00148787	0	5.16e-06	0	0.00662262	7.2e-06	0	0	0	0	0	0	0	0	0	0	0	0	0	0	0	0	0	0.000786	0	0	0	0	0	0.0103234	0.00746987	0	0	0	0.00197283	0	0	0	0	0
Rhombencephalon - Neuropil Region 4	0.00181392	0.0585451	0.00195704	0.00101274	0.0881756	0.000243	0.338593	9.55e-05	0	9.03e-05	0.0368735	0.0017423	3.52e-06	0.13946	0.00875241	0	0	0	0	0	0	0.000626	0	0	0	0	0	0	0	0	0.00334152	0	0	0	0	7.21e-05	0	0	0.223253	0.278923	0	0.000281	0	0.0276588	0	7.74e-05	0.0307295	0	0
Rhombencephalon - Neuropil Region 5	0.156133	0.178717	0.026724	0.0596099	0.291701	0.161956	0.473143	0.000122	0.00324336	0.010638	0.00943031	0.00394501	6.56e-05	0.0844379	0.053917	0	0	0.000913	0	0	8.76e-05	0.000367	0	0	0	0	2.99e-05	0.000295	5.67e-06	0	0	0	0.000113	4.62e-06	0	2.4e-06	0.0415014	0	0.212911	0.277857	0.0165133	0.00731213	0	0.00407594	0	3.89e-05	0	0	0
Rhombencephalon - Neuropil Region 6	0.276212	0.370336	0.0112108	0.497219	0.588387	0.530029	0.735251	0	0.22793	0.222503	0.365762	0.0560505	0.073118	0.418279	0.46345	0	0	0	0	0	0	0	0	0	0	0	0.000601	0.00624422	0	0	0	0	0	0	0	0	0.190391	0	0.818394	0.677992	0.00421362	0.000585	0	0	0	0.000115	0.00140095	0	0
Rhombencephalon - Noradrendergic neurons of the Interfascicular and Vagal areas	0.021438	0.0945247	0.012856	0.000514	0.148873	0.0804829	0.0344367	0.00354837	0.00229104	0.00928339	0	0	0	0	0	0	0	0	0	0	0	0.0428252	0	0	0	0	0.00230981	0	0	0	0.000416	0	0.0249514	0	0	0	0	0	5.57e-05	0.0349568	0	0	0	0.00471027	0	0	0	0	0
Rhombencephalon - Oculomotor Nucleus nIV	0.39992	0.587221	0.193908	0.408729	0.516556	0.397205	0.901523	0.243294	0.254108	0.309876	0.405796	0.0154574	0.0748743	0.533063	0.263129	0.0128567	0	0	0	0	0	0	0	0	0	0	0.00116157	0	0	0	0	0	0	0	0	0	0.0793153	0	0.725738	0.0303302	0.000509	0	0	0	0	0.000168	0	0	0
Rhombencephalon - Olig2 Cluster	0	0.0100186	0	0	0.202091	0.00558298	0.452257	0.0046773	0	0	0.122718	0.00051	0	0.113004	0.0157102	0	0	0	0	0	0	0	0	0	0	0	0	0	0	0	0	0	0	0	0	0	0	0	0.470558	0.500605	0.000501	0.00392843	0	0	0	0	0	0	0
Rhombencephalon - Olig2 Stripe	0.0452596	0.148779	0.0119533	0.00739315	0.173639	0.0481692	0.319645	0	0	0.000662	0.000167	0.000793	0	0.0135152	0.0032215	0	0	0	0	0	0	0	0	0	0	0	0	0	0	0	0	0	0	0	0	0	0	0	0.0126917	0.0201752	0	0	0	0.202168	0	0.000644	0	0	0
Rhombencephalon - Olig2 enriched areas in cerebellum	0.00566742	0.0556709	0.00715368	0.0186043	0.139005	0.0164217	0.338092	0.0195824	0.0115315	0.0100535	0.148389	0.0757649	0.0160325	0.163918	0.0740014	0	0	0	0	0	0	0	0	0	0	9.76e-06	0.000957	0	0	0	0.00416847	0	0	0	0	0	0	0	0.280843	0.51103	0.00686862	0.0336286	0	0.00101453	0	0.000611	0.3126	0.00088	0.00104791
Rhombencephalon - Otpb Cluster 1	0	0.0794317	0.00563214	0	0.438697	0.00922288	0.244916	0	0.0266522	0.0255592	0.0205284	0.0490089	0.00714645	0.156595	0	0	0	0	0	0	0	0	0	0	0	0	0	0	0	0	0	0	0	0	0	0	0	0	0.268152	0.113302	0	0.00403047	0	0	0	0	0	0	0
Rhombencephalon - Otpb Cluster 2 - locus coeruleus	0.00357773	0.0217431	0.00250526	0.109808	0.316085	0.0325074	0.644984	0.00833649	0.0993943	0.101309	0	0.000158	0	0.0155014	0.000852	0	0	0	0	0	0	0	0	0	0	0	0	0	0	0	0	0	0	0	0	0	0	0	0.141035	0.0468577	0	0.00216913	0	0	0	0	0	0	0
Rhombencephalon - Otpb Cluster 3	0.761201	0.761003	0	1	0.915216	0.86874	1	0.174874	0.830657	0.776647	0.687605	0.431593	0.643435	0.690411	1	0	0	0	0	0	0	0	0	0	0	0	0	0	0	0	0	0	0	0	0	0	0.00820533	0	0.526433	0.0912632	0	0	0	0	0	0	0	0	0
Rhombencephalon - Otpb Cluster 4	0.369619	0.475385	0.00321005	0.394565	0.602378	0.491818	0.868546	0.0112628	0.270835	0.316612	0.409347	0.0341565	0.134717	0.370941	0.506309	0	0	0	0	0	0	0	0	0	0	0	0	0	0	0	0	0	0	0	0	0	0	0	0.286956	0.354657	0	0	0	0	0	0.0204982	0.0389057	0	0
Rhombencephalon - Otpb Cluster 5	0	0.0829251	0	0	0.44416	0	0.207958	0	0	0.0029676	0.00576323	0.0242742	0	0.0214592	0	0	0	0	0	0	0	0	0	0	0	0	0	0	0	0	0	0	0	0	0	0	0	0	0.0506656	0	0	0.0114246	0	0	0	0	0	0	0
Rhombencephalon - Otpb Cluster 6	0.212658	0.566453	0.138731	0.207446	0.509729	0.247933	0.544646	0.0887866	0.0342531	0.0914766	1.77e-05	0	0	3.77e-05	4.25e-05	0	0	0	0	0	0	0	0	0	0	0	0	0	0	0	0	0	0	0	0	0	0	0	0.00664532	0.0123861	0	0	0	0.0124561	0	0	0	0	0
Rhombencephalon - Oxtl Cluster 1 Sparse	0.841877	1	0	0.870914	0.882757	0.789398	0.74121	0.520516	0.804425	0.850158	0.328339	0	0.0261365	0.534327	0.425017	0	0	0	0	0	0	0.109823	0	0	0	0	0	0	0	0	0	0	0	0	0	0	0.556146	0	0.713999	0.207321	0	0	0	0	0	0	0	0	0
Rhombencephalon - Oxtl Cluster 2 Near MC axon cap	0	0.0775871	0	0.0336756	0.152403	0.00331207	0.291147	0	0	0.00121163	0.0249412	0.00634058	0	0.0326974	0	0	0	0	0	0	0	0	0	0	0	0	0	0	0	0	0	0	0	0	0	0	0	0	0.0819632	0.0756638	0	0	0	0	0	0.0551912	0	0	0
Rhombencephalon - Posterior Cluster of nV Trigeminal Motorneurons	0	0.0907812	0	0	0.155798	0.0225596	0.474873	0	0	0.000353	0.0110457	0.0176108	0	0.11765	0.00319968	0	0	0	0	0	0	0	0	0	0	0	0	0	0	0	0	0	0	0	0	0	0	0	0.245096	0.137064	0	0	0	0	0	0.000851	0	0	0
Rhombencephalon - Ptf1a Cluster 1	0.0082145	0.236432	0.011609	0.11462	0.29696	0.0540523	0.546823	0.000392	0.000241	0.0038702	0.034262	0.00164781	0	0.0840289	0.00813318	0	0	0	0	0	0	0	0	0	0	0	0	0	0	0	0	0	0	0	0	0	0	0	0.237541	0.406996	0.00105827	0.0149792	0	0.000665	0	0	0	0	0
Rhombencephalon - Ptf1a Stripe	0.0714187	0.268999	0.0506702	0.067923	0.274174	0.13274	0.265204	0.0558133	0.0420829	0.104878	0.000319	0	0	0.000796	0	0	0	0	0	0	0	0.00307715	0	0	0	0	0	0	0	0	0	0	0.0119849	0	0	0.0011801	0	0	0.000782	0.0633156	3.12e-05	0.000933	0	0.00269278	0	0.000271	0.000335	0	0.00301268
Rhombencephalon - Qrfp neuron cluster sparse	0	0.0654028	0	0	0.00697471	0	0.577227	0	0	4.99e-05	0.0335153	8.73e-05	0	0.0654025	0	0	0	0	0	0	0	0	0	0	0	0	0	0	0	0	0	0	0	0	0	0	0	0	0.133911	0.0593148	0	0	0	0.00770286	0	0	0	0	0
Rhombencephalon - Raphe - Inferior	0.0804559	0.253135	0.0356377	0.00163887	0.250345	0.0495587	0.404072	0	0	0	0	0	0	0.00577015	0	0	0	0	0	0	0	0	0	0	0	0	0	0	0	0	0	0	0	0	0	0	0	0	0.0115796	0	0	0	0	0.0345296	0	0	0	0	0
Rhombencephalon - Raphe - Superior	0.263127	0.357636	0.00282647	0.40234	0.555999	0.473378	0.729458	0.00672351	0.157742	0.195271	0.159396	0.0304715	0.00169999	0.254915	0.182889	0.00537976	0	0	0	0	0	0	0	0	0	0	0.0322797	0.0415106	0.000725	0	0	0	0	0	0	0	0.3746	0	0.689961	0.5924	0.0153174	0.00458204	0	0	0	0.000109	0.000983	0.000492	0
Rhombencephalon - Rhombomere 1	0.180905	0.22126	0.022335	0.17806	0.312432	0.225201	0.392241	0.0610712	0.118999	0.123025	0.146599	0.0384316	0.0587674	0.182054	0.122941	0.00183839	0	0	0	0	0	0.00105909	0	0	0	0.000122	0.00127693	0.00176366	4.45e-05	0	0.00148733	0	0.00548336	6.43e-05	0	1.49e-06	0.10221	0	0.363868	0.373191	0.0164417	0.0141217	0	0.00283951	0.00156795	0.000497	0.112138	0.000182	0.000136
Rhombencephalon - Rhombomere 2	0.160744	0.214775	0.0356525	0.195852	0.332416	0.200137	0.49921	0.0382742	0.0997314	0.105957	0.109489	0.0116698	0.0329963	0.155852	0.124262	0.000268	0	0.00634521	0	0	0	0.000374	0	0	0	0	0	0	0	0	0.00289253	0	0	0	0	7.45e-05	0.00952752	0	0.268613	0.303674	0.000646	0.00532735	0	0.00576518	0	0.000256	0.00212682	9.27e-05	0.000926
Rhombencephalon - Rhombomere 3	0.0643779	0.163538	0.0146239	0.0302965	0.232771	0.109357	0.467619	0.00252979	0.00996799	0.0180477	0.0353624	0.00449415	5.11e-05	0.104182	0.0516806	0	0	0.017989	0	0	0	0	0	0	0	0	0	0	0	0	0	0	0	0	0	0	8.3e-06	0	0.139847	0.144513	1.1e-05	0.00111401	0	0.00117142	0	0.00175416	0.00157143	0	0
Rhombencephalon - Rhombomere 4	0.0439071	0.186432	0.0167736	0.0368073	0.253383	0.0842793	0.478354	0.00458702	0.00801205	0.0267313	0.0083272	0.00504924	8.95e-05	0.0719081	0.0181704	0	0	0.00834151	0	0	0.000275	0.000724	0	0	0	0	0	0	0	0	0	0	0	1.76e-05	0	0	0	0	0.0591411	0.0537793	9.58e-06	6.38e-05	0	0.0121512	0	0.00906488	0.00726395	0	0
Rhombencephalon - Rhombomere 5	0.0587425	0.25316	0.0564253	0.0335246	0.232729	0.103166	0.5415	0.0352154	0.038782	0.0756269	0.0144807	0.00105486	0	0.0872261	0.0247406	0	0	0	0	0	0.000326	0	0	0	0	0	0	0	0	0	0	0	0	1.5e-05	0	0	0	0	0.080301	0.0349562	0	2.94e-05	0	0.0490544	0	0.00019	0.0329073	0.00017	0
Rhombencephalon - Rhombomere 6	0.0504569	0.222038	0.0410554	0.0224241	0.182748	0.076221	0.519266	0.0365203	0.0273184	0.0697955	0.011891	0.000389	0	0.0472467	0.00424183	0	0	0	0	0	0.000156	0.000392	0	0	0	0	4.23e-05	0	0	0	0	0	0	0	0	0	0	0	0.0724314	0.0578386	0	9.74e-05	0	0.0229299	0	0.000787	0.0168421	0	0
Rhombencephalon - Rhombomere 7	0.10831	0.256035	0.0825863	0.0726697	0.260747	0.106906	0.318581	0.0594411	0.0410709	0.0568063	0.000893	2.08e-05	0	0.00560081	0.000407	0	0	0	0	0	6.64e-05	0.0057025	0	0	0	0	0.000435	0	0	0	0.000142	0	0.0147166	0	0	0.000105	0	0	0.00557368	0.0313928	2.78e-06	0.000178	0	0.011069	0	7.3e-05	0.0076373	1.2e-05	0.000441
Rhombencephalon - RoL-R1	0.00235806	0.0641717	0	0.225071	0.406097	0.03128	0.576133	0.0106555	0.0824466	0.0858411	0	0.00231574	0	0.0798794	0.00152345	0	0	0	0	0	0	0	0	0	0	0	0	0	0	0	0	0	0	0	0	0	0	0	0.369234	0.238277	0	0	0	0	0	0	0	0	0
Rhombencephalon - RoL2	0	0.351432	0	0.0119271	0.377455	0.0131923	0.679784	0	0	0	0.00167413	0.0126451	0	0.226272	0.00948544	0	0	0	0	0	0	0	0	0	0	0	0	0	0	0	0	0	0	0	0	0	0	0	0.153172	0.325594	0	0	0	0	0	0	0	0	0
Rhombencephalon - RoL3	0	0.058222	0	0	0.159159	0	0.663943	0	0	0	0.107978	0.0475313	0	0.155848	0.0276208	0	0	0	0	0	0	0	0	0	0	0	0	0	0	0	0	0	0	0	0	0	0	0	0.334075	0.354012	0	0	0	0	0	0	0	0	0
Rhombencephalon - RoM1	0.448285	0.329888	0.00701641	0.351249	0.56162	0.47925	0.731107	0	0.012637	0.097304	0.0166276	0.0155169	0	0.274733	0.292788	0	0	0	0	0	0	0	0	0	0	0	0	0	0	0	0	0	0	0	0	0	0.00206354	0	0.720653	0.656825	0	0.00177858	0	0	0	0	0	0	0
Rhombencephalon - RoM2	0.0449292	0.320138	0.0118736	0.0880415	0.370161	0.156175	0.60089	0	0.0027839	0.0157032	0.00105803	0.00100019	0	0.0792078	0.0264911	0	0	0	0	0	0	0	0	0	0	0	0	0	0	0	0	0	0	0	0	0	0	0	0.215008	0.0247491	0	0	0	0	0	0	0	0	0
Rhombencephalon - RoM3	0.0570507	0.350793	0.00975441	0.00244763	0.265111	0.10014	0.55677	0	0	0.000939	0.00102921	0.000159	0	0.0222386	0.00678348	0	0	0	0	0	0	0	0	0	0	0	0	0	0	0	0	0	0	0	0	0	0	0	0.0730935	0.0935507	0	0.00182319	0	0	0	0	0	0	0
Rhombencephalon - RoV3	0.230436	0.24938	0.0668433	0.0136576	0.457874	0.337048	0.659038	0	0.0127569	0.0238128	0.00510007	0.0222276	0	0.329356	0.369766	0	0	0	0	0	0	0	0	0	0	0	0	0	0	0	0	0	0	0	0	0	0.000921	0	0.265932	0.132887	0	0.0177041	0	0	0	0	0	0	0
Rhombencephalon - S1181t Cluster	0.00742269	0.137869	0.00187629	0.0114394	0.172935	0.00965368	0.414163	0.000694	0.00335053	0.00183542	0.0671133	0.00189097	0	0.038167	0.00258342	0	0	0.0546613	0	0	0	0	0	0	0	0	0	0	0	0	0	0	0	0	0	0	0	0	0.0955558	0.124222	0	0.00104633	0	0.00180986	0	0	0	0	0.0100322
Rhombencephalon - Small cluster of TH stained neurons	0.218776	0.466311	0.619379	0	0.477503	0.151992	0.00730029	0.222321	0.204747	0.108618	0	0	0	0	0	0	0	0	0	0	0	0	0	0	0	0	0	0	0	0	0	0	0	0	0	0	0	0	0	0	0	0	0	0	0	0	0	0	0
Rhombencephalon - Spinal Backfill Vestibular Population	0	0.00120444	0	0	0.0824178	0	0.260455	0	0	0	0	0.000125	0	0.0435776	0.00143816	0	0	0	0	0	0	0	0	0	0	0	0	0	0	0	0	0	0	0	0	0	0	0	0.0747013	0.000299	0	0	0	0	0	0	0.00827147	0	0
Rhombencephalon - Spiral Fiber Neuron Anterior cluster	0	0.068543	0	0.00308128	0.169702	0	0.240162	0	0	0	0.00828683	0	0	0.000335	0.016582	0	0	0	0	0	0	0	0	0	0	0	0	0	0	0	0	0	0	0	0	0	0	0	0.143919	0.241016	0	0	0	0	0	0	0	0	0
Rhombencephalon - Spiral Fiber Neuron Posterior cluster	0	0.174166	0	0	0.183464	0.0186138	0.435201	0	0	0	0.0160782	0	0	0	0	0	0	0	0	0	0	0	0	0	0	0	0	0	0	0	0	0	0	0	0	0	0	0	0.141444	0.224176	0	0	0	0	0	0	0	0	0
Rhombencephalon - Tangential Vestibular Nucleus	0	0.0496282	0	0	0.0252848	0	0.302048	0	0	0.000155	0.000366	0	0	0.0716311	0.00134807	0	0	0	0	0	0	0	0	0	0	0	0	0	0	0	0	0	0	0	0	0	0	0	0.0573766	0	0	0	0	0	0	0.000643	0.188352	0.00195879	0
Rhombencephalon - VII Facial Motor and octavolateralis efferent neurons	0.171503	0.462867	0.105834	0.0387487	0.491412	0.360807	0.759522	0.224335	0.0996391	0.220635	0.0125352	0.000475	0	0.0281609	0.0128421	0	0	0	0	0	0	0	0	0	0	0	0	0	0	0	0	0	0	0	0	0	0	0	0.0373538	0.0169246	0	0	0	0.0381418	0	0.0139486	0.0446742	0	0
Rhombencephalon - VII' Facial Motor and octavolateralis efferent neurons	0.209981	0.181525	0	0.017346	0.279921	0.189705	0.711389	0.0228287	0	0.00234189	0	0	0	0.0161014	0	0	0	0	0	0	0	0	0	0	0	0	0	0	0	0	0	0	0	0	0	0	0	0	0.00609897	0	0	0	0	0.0776098	0	0.028676	0	0	0
Rhombencephalon - Valvula Cerebelli	0.0346589	0.0878974	7.07e-05	0.0671962	0.057337	0.0730505	0.362728	0.0263328	0.0310336	0.0160741	0.291854	0.084723	0.0565865	0.197588	0.0851352	0.000165	0	0	0	0	0	0	0	0	0	0.000654	0.00134218	0	0	0	0	0	0.00622506	0	0	0	0	0	0.195338	0.13943	0.00112021	0.000232	0	9.09e-05	0.0281127	0	0.186893	0	0
Rhombencephalon - Ventrolateral population of serotonergic neurons	0.32614	0.196403	0.0342308	0.0399975	0.369743	0.275976	0.0599518	0	0	0.0371514	0	0.000246	0	0.00939131	0.0158091	0	0	0	0	0	0	0	0	0	0	0	0	0	0	0	0	0	0	0	0	0	0.127533	0	0.295562	0.473477	0.0254815	0.018386	0	0	0	0	0	0	0
Rhombencephalon - Vglut2 Stripe 1	0.00677568	0.119693	0.00284637	0.00185104	0.0668095	0.010541	0.380477	0.000466	0.000788	0.00848574	0.0128846	2.14e-05	0	0.0140382	0	0	0	0	0	0	0	0.000716	0	0	0	0	0.000108	0	0	0	0	0	0.00689555	0	0	0	0	0	0.0389236	0.0345206	0	0.000112	0	0.00106246	0	0	0.00416972	0	0
Rhombencephalon - Vglut2 Stripe 2	0.145969	0.477429	0.250115	0.0592159	0.436844	0.24565	0.540916	0.159307	0.186058	0.282089	0	0	0	0	0	0	0	0	0	0	0	0	0	0	0	0	0	0	0	0	0	0	0.0328885	0	0	0	0	0	0.000514	0.00569451	0	0	0	0.00395899	0	0	0	0	0
Rhombencephalon - Vglut2 Stripe 3	0.344548	0.663245	0.33483	0.424679	0.683188	0.397943	0.667107	0.254765	0.187901	0.173575	0.0239461	1.12e-05	0.000397	0.0131222	0.0117421	0	0	0	0	0	0	0	0	0	0	0	0	0	0	0	0	0	0	0	0	0	0	0	0.0416227	0.0999453	0	0.000207	0	0.00502219	0	0.00344299	0	0	0
Rhombencephalon - Vglut2 Stripe 4	0.33146	0.479902	0.147821	0.222152	0.524646	0.296472	0.68529	0.166457	0.109299	0.143372	0.0141115	0.000252	0	0.0181347	0.00373233	0	0	0.026417	0	0	0	0	0	0	0	0	0	0	0	0	0	0	0	0	0	0	2.13e-05	0	0.0219151	0.0296883	0	0	0	0.0575306	0	0.003131	0.0192431	0	0
Rhombencephalon - Vglut2 cluster 1	0.65671	0.580424	0.279191	0.862321	0.913012	0.783093	0.995329	0.112446	0.681516	0.689751	0.54906	0.0769947	0.334328	0.571122	0.735786	0.0101746	0	0	0	0	0	0	0	0	0	0	4.78e-05	0	0	0	0	0	0	0	0	0	0.29572	0	0.744442	0.170224	0.000115	0	0	0	0	0.00319031	0	0	0
Rhombencephalon - Vglut2 cluster 2	0.00245982	0.052591	0.00102705	0.00915711	0.114058	0.000659	0.496346	0.000145	0	0.00022	0.0694244	0.00310419	0	0.0710395	0.00291911	0	0	0.0447893	0	0	0	0	0	0	0	0	0	0	0	0	0	0	0	0	0	0	0	0	0.166606	0.260343	0.000558	0.0072534	0	0.00131624	0	0	0	0	0.00854217
Rhombencephalon - Vglut2 cluster 3	0.329172	0.594062	0.239809	0.0255345	0.582788	0.416898	0.821483	0.0777228	0.0282036	0.214312	0.0262541	0	0	0.0178785	0.00213858	0	0	0	0	0	0	0	0	0	0	0	0	0	0	0	0	0	0	0	0	0	0	0	0.0991158	0	0	0	0	0.00706945	0	0	0	0	0
Rhombencephalon - Vglut2 cluster 4	0.0903685	0.124998	0.0189495	0.00381174	0.0911311	0.00374545	0.0642441	0	0	0	0	0	0	0	0	0	0	0	0	0	0	0	0	0	0	0	0	0	0	0	0	0	0	0	0	0	0	0	0	0	0	0	0	0.123343	0	0	0	0	0
Rhombencephalon - Vmat2 Cluster 1	0.0224671	0.203224	0.0120208	0.0474776	0.528536	0.00621239	0.36297	0.0022669	0	0.00322121	0.0131952	0.00289263	0	0	0	0	0	0	0	0	0	0	0	0	0	0	0	0	0	0	0	0	0	0	0	0	0	0	0.161124	0.0614341	0	0	0	0.0119761	0	0	0	0	0.0412425
Rhombencephalon - Vmat2 Cluster 2	0.0624136	0.476214	0.0256931	0.0505943	0.174014	0.00428098	0.118737	0	0	0	0.00694603	0	0	0	0	0	0	0	0	0	0	0	0	0	0	0	0	0	0	0	0	0	0	0	0	0	0	0	0.010471	0.020759	0	0	0	0	0	0	0	0	0
Rhombencephalon - Vmat2 Cluster 3	0.000914	0.624233	0.0187446	0.128327	0.139731	0.0942941	0.784813	0.107368	0.170391	0.24793	0.0371173	0.00419994	0	0.051982	0.0145464	0	0	0	0	0	0	0	0	0	0	0	0	0	0	0	0	0	0	0	0	0	0	0	0.0528223	0.000871	0	0	0	0	0	0	0.717492	0	0
Rhombencephalon - Vmat2 Cluster 4	0.178735	0.423555	0.270656	0.00227242	0.704916	0.499166	0.860314	0.0501104	0.0713127	0.536445	0	0	0	0.00442221	0	0	0	0	0	0	0	0	0	0	0	0	0	0	0	0	0	0	0	0	0	0	0	0	0.00120723	0.0572271	0	0	0	0	0	0	0	0	0
Rhombencephalon - Vmat2 Cluster 5	0.269826	0.428002	0.18948	0.206867	0.542781	0.369574	0.774009	0.189086	0.207435	0.235658	0.0400678	0.000193	0	0.0707231	0.0386739	0	0	0	0	0	0	0	0	0	0	0	0	0	0	0	0	0	0	0	0	0	0	0	0.157739	0.0645165	0	0	0	0.0651756	0	0.0014991	0.026031	0	0
Rhombencephalon - Vmat2 Stripe1	0.0232929	0.157722	0.0161152	0.0272034	0.141826	0.0599304	0.160134	0.0262523	0.0131233	0.0612413	0	0	0	0.000644	0	0	0	0	0	0	0	0.00486219	0	0	0	0	6.87e-05	0	0	0	0	0	0.098245	0	0	0.000189	0	0	0.000659	0.068216	0	0.000688	0	0.00518248	0	8.3e-05	0.00031	4.13e-05	0
Rhombencephalon - Vmat2 Stripe2	0.216399	0.457604	0.337999	0.0306913	0.475798	0.308658	0.317629	0.188001	0.212984	0.375729	0	0	0	5.69e-05	0	0	0	0	0	0	0	0	0	0	0	0	0	0	0	0	0	0	0.0603332	0	0	0	0	0	0	0.00445218	0	0	0	0.00148043	0	0	0	0	0
Rhombencephalon - Vmat2 Stripe3	0.390614	0.669035	0.542867	0.560767	0.692215	0.45501	0.552941	0.326574	0.248383	0.0397852	0.000746	0	0	0	0	0	0	0	0	0	0	0	0	0	0	0	0	0	0	0	0	0	0	0	0	0	0	0	0.00456684	0.0337269	0	0	0	0.000496	0	0	0	0	0
Rhombencephalon - X Vagus motorneuron cluster	0.0872478	0.29698	0.101998	0.0551895	0.324537	0.189505	0.341272	0.0738495	0.106966	0.145937	0	0	0	0	0	0	0	0	0	0	0	0.00682982	0	0	0	0	0.00241427	0	0	0	0	0	0.00123091	0	0	0	0	0	0.000479	0.0275522	0	0.000384	0	0.00384316	0	0	0	0	0.00552607
Spinal Cord	0.0003	0.000383	0.000437	6.09e-05	0.0047546	1.04e-05	0.0265045	8.86e-06	5.5e-05	3.21e-06	0	2.27e-06	0	0	0	1.29e-07	0	0	0.00635205	0	0.000822	0.00402013	0	0	0	0.00026	1.26e-05	0	0	0	0	0	0	0	0	0	0	0	3.27e-06	0.000691	0	0	0	0.00226825	0	0.000249	0.00405547	0.00119914	0
Spinal Cord - 6.7FDhcrtR-Gal4 Stripe	0.0964531	0.283464	0.0400029	0.0714448	0.24822	0.0773348	0.299284	0.0283516	0.0148855	0.0424576	8.4e-05	4.53e-05	0	0.00186233	4.11e-05	0	0	0	0	0	0	0	0	0	0	0.000389	0.000102	0	0	0	0	0	0	0	0	0	0	0	0.00627541	0.0309992	0	0	0	0.0123127	0	0.000377	0.000485	8.1e-05	0
Spinal Cord - Dorsal Sparse Isl1 cluster	0	0.000353	0	0	0.00132868	0	0.0867619	0	0	0	0	0	0	0	0	0	0	0	0	0	0	0.0201855	0	0	0	0.00381539	0	0	0	0	0	0	0	0	0	0	0	0	0	0.00311659	0	0	0	0	0	0	0.00272867	0	0
Spinal Cord - Gad1b Stripe 1	0.000669	0.0280964	0.00338064	0.000191	0.0338633	0.00200678	0.0546468	0	0.000413	0.000451	0	0	0	0	0	0	0	0	0	0	0.00129471	0.00227225	0	0	0	2.07e-05	0.00392267	0	0	0	0	0	0	0	0	0	0	0	0	0	0	0	0	0.000439	0	0	0.00922517	0.0045596	0
Spinal Cord - Gad1b Stripe 2	0	0	0	0	0	0	0	0	0	0	0	0	0	0	0	0	0	0	0	0	0	0	0	0	0	0	0	0	0	0	0	0	0	0	0	0	0	0	0	0	0	0	0	0	0	0.000559	0.0157636	0	0
Spinal Cord - Glyt2 Stripe	0.00387976	0.0507011	0.00419438	0.000494	0.035469	0.0119185	0.135208	0.000207	0.0055252	0.00353946	0	0	0	0	0	0	0	0	0	0	0	0.00809831	0	0	0	0.000942	0.0023536	0	0	0	0	0	0	0	0	0	0	0	0	0.000764	0	0	0	0.000931	0	0.00056	0.0102141	0.00193213	0
Spinal Cord - Isl1 stripe - motorneurons	0.0144755	0.0600903	0.0182277	0.00146978	0.0878803	0.020334	0.125277	4.88e-06	0.000356	4.21e-05	0	0	0	0	0	0	0	0	0	0	0	0	0	0	0	0	0	0	0	0	0	0	0	0	0	0	0	0	0	0	0	0	0	0.0107559	0	3.17e-05	0	0	0
Spinal Cord - Neurons with descending projections labelled by spinal backfills	0.0102344	0.0680844	0.0136187	0.00706796	0.057463	0.0296952	0.198405	0.00337053	0.00954256	0.00860806	0	0	0	0	0	0	0	0	0	0	0	0	0	0	0	1.32e-05	3.87e-05	0	0	0	0	0	0	0	0	0	0	0	1.55e-05	0.00140044	0	0	0	0.00456519	0	0.000326	0.00717806	0.00255096	0
Spinal Cord - Neuropil Region	0.00710671	0.016642	0.00492565	0.000155	0.0228683	0.0041148	0.141656	6.55e-05	0.000687	0.000637	0	0	0	0.000218	0	3.02e-07	0	0	0	0	0.000353	0.00495057	0	0	0	4.85e-05	2.45e-05	0	0	0	0	0	0	0	0	0	0	0	1.03e-05	0.00137546	0	0	0	0.00314071	0	0	0	0.000182	0
Spinal Cord - Olig2 Stripe	0	0.0017307	0.00109911	0	0.00194334	0	0.00186578	0	0	0	0	0	0	0	0	0	0	0	0	0	0	0	0	0	0	0	0	0	0	0	0	0	0	0	0	0	0	0	0	0	0	0	0	0	0	0.00252889	0.00401135	0.00161694	0
Spinal Cord - Vglut2 Stripe 1	0	0.00136301	0	0	0.00170425	0	0.0207003	0	0	0	0	0	0	0	0	0	0	0	0.0418119	0	0	0.00225609	0	0	0	0.00152105	0	0	0	0	0	0	0	0	0	0	0	0	0	0.000713	0	0	0	0	0	0.000225	0.0116261	0.000178	0
Spinal Cord - Vglut2 Stripe 2	0.00113802	0.0198742	0.00466392	0.00029	0.0401152	0.00092	0.0313701	0	0	0	0	0	0	0	0	0	0	0	0	0	0.00240083	0.00421351	0	0	0	0	0.000712	0	0	0	0	0	0	0	0	0	0	0	0	0	0	0	0	0.000163	0	0	0.00665462	0.00397452	0
Spinal Cord - Vglut2 Stripe 3	0	9.94e-05	0.00518433	6.32e-05	0	0	0.00472929	0	0	0	0	5.68e-05	0	0	0	0	0	0	0	0	0	0	0	0	0	0	0	0	0	0	0	0	0	0	0	0	0	0	0	0	0	0	0	0	0	0	0	0	0
Spinal Cord - Vmat2 Stripe1	0.00309829	0.0879194	0.00162594	0.000448	0.0692254	0.0113708	0.173253	0.000225	0.00856316	0.00503324	0	0	0	0	0	0	0	0	0	0	0	0	0	0	0	0.00202266	0.000576	0	0	0	0	0	0	0	0	0	0	0	0.000226	0.022482	0	0	0	0	0	0.002011	0.0149365	0	0
Spinal Cord - Vmat2 Stripe2	0	0	0	0.000718	0	0	0	0	0	0	0	0	0	0	0	0	0	0	0	0	0	0	0	0	0	0	0	0	0	0	0	0	0	0	0	0	0	0	0	0	0	0	0	0	0	0	0	0	0
Telencephalon	0	0	0	0	0	0	0	0	0	0	0	0	0	0	0	0	0	0	0	0	0	0	0	0	0	0	0	0	0	0	0	0	0	0	0	0	0	0	0	0	0	0	0	0	0	0	0	0	0
Telencephalon - Anterior Commisure	0	0	0	0	0	0	0	0	0	0	0.460704	0.468776	0.146491	0.513249	0.598714	0.15754	0	0	0	0	0	0	0	0	0	0	0	0	0	0	0	0	0	0	0	0	0.00521046	0	0.631831	0.748415	0.0912485	1	0	0	0	0	0	0	0
Telencephalon - Isl1 cluster 1	0	0	0	0	0.00059	0	0	0	0	0.000252	0.61598	0.515815	0.212958	0.566287	0.696786	0.346672	0	0	0	0	0	0.000771	0	0	0	0	0.00115258	0	0	0	0	0.00296191	0	0.00035	0.000109	0	0.0234669	0	0.530096	0.734524	0.28197	0.825286	0	0	0	0	0	0	0
Telencephalon - Isl1 cluster 2	0	0	0	0	0.000995	0.000295	0	0	9.45e-05	0.025374	0.498509	0.555562	0.24353	0.678927	0.740503	0.159286	0	0	0	0	0	0	0	0	0	0	0	0	0	0	0	0	0.00228271	0	0	0	0.0247255	0	0.773329	0.960019	0.234853	0.407747	0	0	0	0	0	0	0
Telencephalon - Olfactory Bulb	0	0	0	0.000458	0.000796	0	0	0	0	0	0.342005	0.39286	0.144137	0.350702	0.424001	0.19026	0.132944	0.00787326	1	0	0	0.0485373	0	0	0	0	0	0	8.35e-06	0	0.00209836	0.0019165	0	0	0	0	0.000501	0	0.354918	0.479438	0.0574012	0.212175	0	0	0.002835	0	0	0	0
Telencephalon - Olfactory bulb dopaminergic neuron areas	0	0	0	0	0	0	0	0	0	0	0.509594	0.351913	0.287403	0.409256	0.533971	0.147865	0	0	0	0	0	0.00580751	0	0	0	0	0	0	0	0	0.0100281	0.00206387	0	0	0	0	0.001244	0	0.594668	0.842454	0.0568571	0.25171	0	0	0	0	0.00256764	0	0
Telencephalon - Olig2 Cluster	0.014265	0	0.000249	0	0	0.000336	0	0	6.94e-05	0.00812614	0.367173	0.324685	0.0165303	0.371323	0.381647	0.0838045	0	0	0	0	0	0	0	0	0	0	0	0	0	0	0	0	0	0	0	0	0.000291	0	0.567539	0.361207	0.128309	0.452468	0	0	0	0	0	0	0
Telencephalon - Optic Commissure	0.000401	0.000512	0	0.000146	0.0115006	0.00467163	0	0	0	0	0	0	0	0.00241658	0.000387	0	0	0	0	0	0	0	0	0	0	0	0	0	0	0	0	0	0	0	0	0	0	0	0.00315212	0.0463938	0	0	0	0	0	0	0	0	0
Telencephalon - Pallium	0	0	3.66e-06	0	0.000682	0	0.0089639	0	0	3.74e-05	0.393537	0.345624	0.108911	0.362445	0.338835	0.140765	0	0	0	0	0.000391	0.0316912	0	0	0	0.00141418	0.0044567	0	0	0	0.00170304	0.000891	0.00235393	0	0	0.000145	0.0100926	0	0.442899	0.512764	0.057589	0.425345	0	0	0	0	0.00437005	0	0
Telencephalon - Postoptic Commissure	0	0	0	0.000141	0.000135	0	0	0	0	0	0	0	0	0	0	0	0	0	0	0	0	0	0	0	0	0	0	0	0	0	0.000877	0	0	0	0	0	0	0	0.00183602	0.178693	0	0	0	0	0	0	0	0	0
Telencephalon - S1181t Cluster	0.00503931	0	0	0	0.00387616	0	0	0.000334	8.64e-05	0.0277968	0.570694	0.519722	0.113001	0.528971	0.531995	0.31314	0	0	0	0	0	0	0	0	0	0	0.00367967	0	0	0	0	0.000106	0	0	0	0	0.0362463	0.0120164	0.591987	0.833272	0.191711	0.639976	0	0	0	0	0	0	0
Telencephalon - Subpallial Gad1b cluster	0.00831391	0.000184	0.000608	0.000231	0.00483922	0.00233146	0	0.000533	9.13e-05	0.0217659	0.550402	0.414161	0.172842	0.47486	0.51666	0.186337	0	0	0	0	0	0.00202334	0	0	0	0.000277	0.00133634	0	0	0	0.000244	0.00190352	0	0	0	0	0.0122652	0.00198468	0.536496	0.724675	0.129717	0.387631	0	0	0	3.2e-05	0.000277	0	0
Telencephalon - Subpallial Otpb Cluster 2	0.00544486	0	0	0	0.00456523	0	0	0.000239	6.19e-05	0.020302	0.592472	0.521016	0.133968	0.535857	0.582022	0.321706	0	0	0	0	0	0.000947	0	0	0	0.000976	0.00397606	0	0	0	0	0.000198	0	0	0	0	0.026463	0.00838279	0.521263	0.783476	0.17302	0.631651	0	0	0	0	0	0	0
Telencephalon - Subpallial Otpb strip	0	0	0	0	0.0288265	0	0	0	0	0.0113737	0.643688	0.484862	0.337626	0.629635	0.757282	0.182165	0	0	0	0	0	0	0	0	0	0	0	0	0	0	0	0	0	0	0	0	0.437768	0	0.676371	0.878312	0	0.026412	0	0	0	0	0	0	0
Telencephalon - Subpallial Vglut2 Cluster	0.00280861	0.000295	0	0.00119491	0.000502	0.000423	0	0.00013	0	0.0168231	0.42403	0.45394	0.0430472	0.534139	0.368933	0.151075	0	1	0	0	0	0	0	0	0	0	0	0	0	0	0	0	0	0	0	0	0.0333661	0	0.503021	0.254407	0.233172	0.221405	0	0	0	0	0	0	0
Telencephalon - Subpallial dopaminergic cluster	0	0	0	0	0	0	0	0	0	0	0.641131	0.519289	0.287482	0.644873	0.630287	0.210908	0	0	0	0	0	0	0	0	0	0.00275069	0.00882024	0	0	0	0	0.000804	0	0	0	0	0	0	0.416221	0.810992	0.1927	0.474064	0	0	0	0	0	0	0
Telencephalon - Subpallium	0.0140915	0.00155813	0.00110751	0.00128585	0.00349188	0.00501795	2.1e-05	0.000355	6.91e-05	0.0317282	0.520626	0.455701	0.161822	0.502971	0.533459	0.199957	0.00796011	0.0513394	0	0	0	0.0013347	0	0	0	0.000151	0.00101875	0	0	0	0.000133	0.0016364	0.000213	7.61e-05	1.76e-05	0	0.0181111	0.00120115	0.505293	0.665486	0.156762	0.393229	0	0	0	1.74e-05	0.000151	0	0
Telencephalon - Telencephalic Migrated Area 4 (M4)	0	0	0	0	0	0	0	0	0	0	0.386794	0.352052	0.0305393	0.378937	0.386965	0.17806	0	0	0	0	0	0	0	0	0	0.000558	0.000945	0	0	0	0.0016001	0.00167244	0	0	0	0	0	0	0.300017	0.36372	0.0502799	0.773925	0	0	0	0	0	0	0
Telencephalon - Vglut2 rind	0	0	9.5e-06	0	0.000957	0	0.0171877	0	0	0	0.393217	0.298193	0.0858977	0.331955	0.32547	0.106289	0	0	0	0	0	0.00145586	0	0	0	0.000222	0.00177639	0	0	0	0.000168	0.00191207	0.00313832	0	0	0.000261	0.0139504	0	0.446465	0.545129	0.0475902	0.353528	0	0	0	0	0.000253	0	0
Telencephalon - Vmat2 cluster	0	0	0	0	0.00022	0	0.000152	0	0	0.000178	0.410589	0.313277	0.151519	0.346698	0.298752	0.0724322	0	0	0	0	0	0	0	0	0	0.00123707	0.00532215	0	0	0	0	0.000278	0	0	0	0	0	0	0.490258	0.651322	0.0997046	0.353851	0	0	0	0.000169	0	0	0
[truncated: 10 more columns]
