# Supplementary material for: Integration of cooperative and opposing molecular programs drives learning-associated behavioral plasticity
Source: PLoS Genet. 2023 Mar 27;19(3):e1010650. doi: 10.1371/journal.pgen.1010650 (PMC10079226; doi:10.1371/journal.pgen.1010650)
Supplement: S1 Data — (XLSX) [file pgen.1010650.s009.xlsx]

## Sheet: Figure1_B
	hip14 p174 Mutant			hip14 p174 Sibling
Stimulus	Mean	SD	N	Mean	SD	N
1	100	0	9	100	0	24
2	100	0	9	96	20	25
3	100	0	9	100	0	25
4	100	0	9	96	20	25
5	100	0	8	92	28	25
6	100	0	9	92	28	25
7	100	0	9	68	48	25
8	100	0	9	79	41	24
9	100	0	9	68	48	25
10	100	0	9	64	49	25
11	100	0	9	71	46	24
12	100	0	9	68	48	25
13	100	0	9	56	51	25
14	100	0	9	71	46	24
15	100	0	9	64	49	25
16	86	38	7	60	50	25
17	100	0	9	63	49	24
18	100	0	9	56	51	25
19	100	0	9	52	51	25
20	100	0	9	60	50	25
21	100	0	9	60	50	25
22	89	33	9	44	51	25
23	100	0	9	44	51	25
24	89	33	9	32	48	25
25	100	0	9	36	49	25
26	89	33	9	28	46	25
27	89	33	9	28	46	25
28	89	33	9	28	46	25
29	100	0	9	38	49	24
30	100	0	9	28	46	25
31	100	0	9	24	44	25
32	100	0	9	24	44	25
33	100	0	9	17	38	24
34	89	33	9	21	41	24
35	100	0	9	8	28	25
36	100	0	9	17	38	24
37	100	0	9	20	41	25
38	100	0	9	4	20	24
39	88	35	8	4	20	24
40	100	0	9	4	20	24
41	78	44	9	20	41	25
42	89	33	9	12	33	25
43	100	0	9	12	33	25
44	100	0	9	8	28	25
45	100	0	9	12	33	25
46	89	33	9	16	37	25
47	88	35	8	4	20	25
48	100	0	8	4	20	25
49	89	33	9	8	28	25
50	100	0	9	8	28	24
51	100	0	9	4	20	25
52	100	0	9	16	37	25
53	100	0	9	4	20	25

## Sheet: Figure1_C
	hip14 p174 Mutant			hip14 p174 Sibling
Stimulus	Mean	SD	N	Mean	SD	N
1	100	0	9	64	49	25
2	100	0	9	59	50	27
3	100	0	9	74	45	27
4	100	0	9	62	50	26
5	100	0	9	42	50	26
6	100	0	9	42	50	24
7	89	33	9	28	46	25
8	100	0	9	38	50	26
9	100	0	9	23	43	26
10	89	33	9	19	40	27
11	100	0	9	15	36	27
12	100	0	9	22	42	27
13	100	0	9	19	40	27
14	100	0	8	7	27	27
15	100	0	9	8	28	24
16	89	33	9	26	45	27
17	89	33	9	19	40	26
18	89	33	9	7	27	27
19	89	33	9	7	27	27
20	89	33	9	7	27	27
21	89	33	9	15	36	27
22	89	33	9	7	27	27
23	78	44	9	8	28	25
24	89	33	9	7	27	27
25	89	33	9	12	33	26
26	89	33	9	0	0	27
27	67	50	9	13	34	24
28	78	44	9	4	19	27
29	67	50	9	4	20	25
30	67	50	9	4	20	26
31	78	44	9	12	33	26
32	78	44	9	4	19	27
33	89	33	9	7	27	27
34	67	50	9	7	27	27
35	56	53	9	8	27	26
36	67	50	9	19	40	26
37	56	53	9	4	20	26
38	44	53	9	4	19	27
39	56	53	9	0	0	27
40	67	50	9	4	19	27
41	67	50	9	4	19	27
42	44	53	9	7	27	27
43	67	50	9	7	27	27
44	44	53	9	4	20	26
45	44	53	9	4	20	26
46	33	50	9	4	20	26
47	33	50	9	4	20	26
48	67	50	9	4	20	26
49	56	53	9	8	27	26
50	75	46	8	4	19	27
51	67	50	9	7	27	27
52	33	50	9	12	33	26
53	44	53	9	4	20	26

## Sheet: Figure1_D
	hip14 p174 Mutant			hip14 p174 Sibling
Stimulus	Mean	SD	N	Mean	SD	N
1	100	0	9	41	50	27
2	89	33	9	44	51	27
3	89	33	9	52	51	27
4	89	33	9	56	51	27
5	78	44	9	23	43	26
6	78	44	9	19	40	27
7	78	44	9	12	33	26
8	78	44	9	7	27	27
9	78	44	9	11	32	27
10	78	44	9	7	27	27
11	78	44	9	4	19	27
12	56	53	9	4	19	27
13	33	50	9	7	27	27
14	44	53	9	7	27	27
15	33	50	9	0	0	27
16	44	53	9	8	27	26
17	56	53	9	4	19	27
18	44	53	9	7	27	27
19	33	50	9	4	19	27
20	22	44	9	4	19	27
21	22	44	9	0	0	26
22	22	44	9	0	0	27
23	22	44	9	7	27	27
24	22	44	9	4	19	27
25	22	44	9	4	19	27
26	22	44	9	4	19	27
27	22	44	9	0	0	27
28	22	44	9	0	0	27
29	33	50	9	4	19	27
30	33	50	9	0	0	27
31	22	44	9	0	0	27
32	11	33	9	4	19	27
33	22	44	9	4	19	27
34	22	44	9	0	0	27
35	22	44	9	0	0	27
36	0	0	9	7	27	27
37	22	44	9	11	32	27
38	25	46	8	0	0	27
39	38	52	8	0	0	27
40	22	44	9	0	0	27
41	22	44	9	0	0	27
42	22	44	9	4	19	27
43	22	44	9	0	0	26
44	22	44	9	0	0	27
45	11	33	9	4	20	26
46	0	0	9	0	0	27
47	33	50	9	0	0	27
48	33	50	9	4	19	27
49	22	44	9	0	0	27
50	11	33	9	0	0	27
51	0	0	9	0	0	27
52	22	44	9	0	0	26
53	11	33	9	0	0	27

## Sheet: Figure1_E
	hip14 p174 Mutant			hip14 p174 Sibling
Stimulus	Mean	SD	N	Mean	SD	N
1	92	28	13	14	36	21
2	100	0	13	19	40	21
3	92	28	13	43	51	21
4	100	0	13	29	46	21
5	92	28	13	10	30	21
6	85	38	13	30	47	20
7	100	0	13	0	0	20
8	92	28	13	10	30	21
9	92	28	13	0	0	20
10	92	28	13	14	36	21
11	77	44	13	5	22	20
12	69	48	13	5	22	20
13	38	51	13	10	31	20
14	46	52	13	5	22	21
15	46	52	13	5	22	21
16	46	52	13	5	22	20
17	42	51	12	5	22	21
18	33	49	12	5	23	19
19	38	51	13	0	0	21
20	46	52	13	5	22	21
21	33	49	12	0	0	20
22	46	52	13	5	23	19
23	31	48	13	5	22	20
24	38	51	13	5	22	21
25	38	51	13	5	22	21
26	31	48	13	5	22	21
27	31	48	13	5	22	21
28	23	44	13	5	23	19
29	31	48	13	0	0	21
30	23	44	13	10	30	21
31	23	44	13	5	22	21
32	23	44	13	0	0	21
33	15	38	13	0	0	21
34	15	38	13	0	0	20
35	15	38	13	0	0	21
36	23	44	13	0	0	20
37	23	44	13	0	0	21
38	23	44	13	5	22	21
39	31	48	13	5	22	21
40	23	44	13	0	0	21
41	23	44	13	5	22	21
42	23	44	13	0	0	20
43	8	28	13	5	22	21
44	0	0	13	5	22	21
45	23	44	13	0	0	21
46	23	44	13	0	0	21
47	17	39	12	5	22	21
48	23	44	13	10	30	21
49	0	0	13	5	22	21
50	25	45	12	0	0	21
51	23	44	13	0	0	21
52	23	44	13	0	0	21
53	23	44	13	5	22	21

## Sheet: Figure1_F
	hip14 p174 Mutant			hip14 p174 Sibling
Stimulus	Mean	SD	N	Mean	SD	N
1	83.3333	40.8248	6	28.5714	46.8807	14
2	83	41	6	15	38	13
3	83	41	6	0	0	14
4	67	52	6	15	38	13
5	67	52	6	7	27	14
6	33	52	6	7	27	14
7	67	52	6	14	36	14
8	50	55	6	14	36	14
9	50	55	6	7	27	14
10	50	55	6	7	27	14
11	67	52	6	14	36	14
12	67	52	6	7	27	14
13	50	55	6	0	0	14
14	50	55	6	7	27	14
15	33	52	6	14	36	14
16	33	52	6	7	27	14
17	33	52	6	14	36	14
18	33	52	6	8	28	13
19	33	52	6	7	27	14
20	33	52	6	7	27	14
21	33	52	6	14	36	14
22	50	55	6	0	0	14
23	33	52	6	7	27	14
24	17	41	6	7	27	14
25	50	55	6	7	27	14
26	33	52	6	7	27	14
27	33	52	6	14	36	14
28	33	52	6	7	27	14
29	33	52	6	7	27	14
30	33	52	6	14	36	14
31	17	41	6	7	27	14
32	33	52	6	7	27	14
33	33	52	6	0	0	14
34	33	52	6	7	27	14
35	33	52	6	7	27	14
36	33	52	6	7	27	14
37	17	41	6	7	27	14
38	17	41	6	7	27	14
39	33	52	6	7	27	14
40	50	55	6	7	27	14
41	33	52	6	7	27	14
42	17	41	6	7	27	14
43	33	52	6	7	27	14
44	33	52	6	7	27	14
45	33	52	6	14	36	14
46	33	52	6	7	27	14
47	17	41	6	14	36	14
48	33	52	6	7	27	14
49	17	41	6	0	0	14
50	33	52	6	0	0	14
51	33	52	6	7	27	14
52	50	55	6	7	27	14
53	33	52	6	7	27	14

## Sheet: Figure1_G
	hip14 p174 Mutant			hip14 p174 Sibling
Stimulus	Mean	SD	N	Mean	SD	N
1	8	29	12	5	22	21
2	25	45	12	10	30	21
3	25	45	12	23	43	22
4	17	39	12	5	21	22
5	0	0	12	5	21	22
6	8	29	12	0	0	21
7	17	39	12	5	21	22
8	8	29	12	5	21	22
9	8	29	12	0	0	22
10	8	29	12	0	0	21
11	8	29	12	0	0	22
12	8	29	12	0	0	21
13	0	0	12	0	0	22
14	0	0	12	0	0	22
15	0	0	12	5	22	21
16	9	30	11	0	0	21
17	0	0	12	0	0	22
18	8	29	12	0	0	21
19	8	29	12	9	29	22
20	8	29	12	0	0	21
21	8	29	12	0	0	22
22	8	29	12	0	0	22
23	17	39	12	0	0	22
24	0	0	12	0	0	22
25	0	0	12	0	0	22
26	0	0	12	5	21	22
27	0	0	12	0	0	21
28	8	29	12	5	21	22
29	0	0	12	0	0	22
30	0	0	12	0	0	22
31	0	0	12	0	0	21
32	0	0	12	0	0	21
33	0	0	12	0	0	22
34	0	0	11	0	0	22
35	8	29	12	0	0	22
36	0	0	12	0	0	20
37	8	29	12	5	21	22
38	0	0	12	0	0	22
39	0	0	11	0	0	22
40	0	0	12	0	0	22
41	0	0	12	0	0	22
42	0	0	12	0	0	22
43	8	29	12	0	0	22
44	0	0	12	0	0	22
45	0	0	12	0	0	22
46	8	29	12	0	0	22
47	0	0	12	0	0	22
48	17	39	12	0	0	22
49	0	0	12	0	0	22
50	0	0	12	0	0	22
51	8	29	12	0	0	22
52	0	0	12	0	0	22
53	0	0	12	0	0	22

## Sheet: Figure1_H
	DMSO			MK-801
Stimulus	Mean	SD	N	Mean	SD	N
1	100	0	57	100	0	56
2	98	13	57	100	0	56
3	98	13	55	100	0	56
4	96	19	57	98	13	56
5	79	41	58	98	13	56
6	63	49	57	100	0	57
7	53	50	58	100	0	54
8	48	50	58	98	14	54
9	35	48	57	98	13	56
10	40	49	58	89	31	55
11	39	49	57	93	26	57
12	34	48	56	88	33	57
13	40	49	57	89	31	56
14	29	46	56	89	32	54
15	33	48	57	91	29	55
16	23	42	57	84	37	56
17	26	44	58	86	35	56
18	19	40	57	75	44	55
19	25	43	57	73	45	56
20	21	41	57	84	37	56
21	26	44	58	88	33	57
22	24	43	58	82	38	57
23	20	40	56	79	41	56
24	16	37	58	73	45	55
25	14	35	56	71	46	56
26	19	40	58	61	49	56
27	9	28	58	69	47	55
28	12	33	58	75	44	55
29	11	31	57	70	46	56
30	16	37	58	71	46	55
31	9	28	58	69	47	55
32	5	22	58	62	49	55
33	9	28	58	67	48	57
34	12	33	58	58	50	55
35	7	26	58	69	47	55
36	2	13	58	73	45	55
37	7	26	56	66	48	56
38	7	26	58	70	46	57
39	7	26	58	54	50	57
40	2	13	57	63	49	57
41	0	0	58	65	48	55
42	5	22	58	70	46	57
43	3	18	58	58	50	57
44	11	31	57	68	47	56
45	5	23	57	66	48	56
46	3	18	58	63	49	56
47	2	13	58	68	47	56
48	4	19	57	61	49	56
49	13	33	56	56	50	57
50	2	13	58	63	49	57
51	7	26	57	61	49	57
52	2	13	58	54	50	57
53	3	18	58	56	50	55
54	3	18	58	53	50	57

## Sheet: Figure1_I
	DMSO			Strychnine
Stimulus	Mean	SD	N	Mean	SD	N
1	97	16	38	100	0	38
2	100	0	38	100	0	38
3	95	23	38	100	0	38
4	95	22	20	100	0	38
5	87	34	38	100	0	38
6	66	48	38	100	0	38
7	66	48	38	100	0	38
8	53	51	38	100	0	38
9	50	51	38	100	0	38
10	50	51	38	100	0	38
11	45	50	38	100	0	38
12	39	50	38	100	0	38
13	26	45	38	100	0	38
14	39	50	38	100	0	38
15	50	51	38	100	0	38
16	42	50	38	100	0	38
17	37	49	38	100	0	38
18	29	46	38	97	16	38
19	53	51	38	100	0	38
20	29	46	38	100	0	38
21	42	50	38	100	0	38
22	34	48	38	100	0	38
23	32	47	38	100	0	38
24	39	50	38	100	0	38
25	26	45	38	100	0	38
26	32	47	38	100	0	38
27	39	50	38	100	0	38
28	37	49	38	97	16	38
29	13	34	38	100	0	38
30	34	48	38	100	0	38
31	32	47	38	100	0	38
32	26	45	38	100	0	38
33	34	48	38	100	0	38
34	18	39	38	100	0	38
35	39	50	38	100	0	38
36	34	48	38	100	0	38
37	21	41	38	100	0	38
38	16	37	38	100	0	38
39	29	46	38	100	0	38
40	26	45	38	100	0	38
41	21	41	38	95	23	38
42	24	43	38	97	16	38
43	24	43	38	97	16	38
44	21	41	38	97	16	38
45	24	43	38	97	16	38
46	24	43	38	95	23	38
47	21	41	38	97	16	38
48	26	45	38	97	16	38
49	32	47	38	97	16	38
50	11	31	38	97	16	38
51	32	47	38	95	23	38
52	18	39	38	97	16	38
53	18	39	38	97	16	38
54	16	37	38	100	0	38

## Sheet: Figure1_J
	DMSO			Butaclamol
Stimulus	Mean	SD	N	Mean	SD	N
1	86	36	14	100	0	17
2	100	0	16	94	24	18
3	88	34	16	94	24	18
4	94	25	16	100	0	18
5	88	34	16	88	33	17
6	80	41	15	94	24	17
7	69	48	16	82	39	17
8	88	34	16	76	44	17
9	80	41	15	94	25	16
10	81	40	16	88	33	17
11	63	50	16	94	24	18
12	63	50	16	94	24	17
13	60	51	15	83	38	18
14	73	46	15	94	24	18
15	69	48	16	89	32	18
16	69	48	16	83	38	18
17	50	52	16	82	39	17
18	56	51	16	89	32	18
19	53	52	15	89	32	18
20	43	51	14	88	33	17
21	56	51	16	82	39	17
22	25	45	16	83	38	18
23	25	45	16	83	38	18
24	38	50	16	89	32	18
25	31	48	16	78	43	18
26	38	50	16	72	46	18
27	50	52	16	67	49	18
28	33	49	15	78	43	18
29	19	40	16	65	49	17
30	20	41	15	61	50	18
31	25	45	16	61	50	18
32	25	45	16	67	49	18
33	33	49	15	76	44	17
34	27	46	15	65	49	17
35	14	36	14	59	51	17
36	7	26	15	71	47	17
37	19	40	16	61	50	18
38	19	40	16	61	50	18
39	13	34	16	72	46	18
40	13	34	16	76	44	17
41	19	40	16	65	49	17
42	20	41	15	83	38	18
43	19	40	16	72	46	18
44	13	34	16	72	46	18
45	13	35	15	78	43	18
46	13	34	16	72	46	18
47	13	34	16	72	46	18
48	25	45	16	89	32	18
49	19	40	16	56	51	18
50	13	34	16	59	51	17
51	19	40	16	67	49	18
52	19	40	16	83	38	18
53	25	45	16	83	38	18
54	19	40	16	67	49	18

## Sheet: Figure2_A
DMSO-Siblings	77.7778	60	100	100	90	100	60	100	60	100	90	100	80	90	86.6667	86.6667	100	100	100	100	100	60	6.66667	100	100	100	90	100	100	100	100	90	100	100	100	80	100	100
MK-801-Siblings	10	20	60	0	60	50	22.2222	-180	90	30	11.1111	20	20	20	-6.66667	60	0	11.1111	-100	50	30	20	90	50	100	30	60	10	10	40	50	86.6667	30	0	55.5556	10	30	30
DMSO-Mutants	-6.66667	73.3333	90	90	0	80	85	10	50	90	90	60	100	50	90	30	50	33.3333	80	100	100	88.8889	-33.3333	100
MK-801-Mutants	90	30	46.6667	86.6667	70	90	60	90	50	90	0	90	100	11.1111	60	100	30	100	100	10	0	-20	100	60	100	85	70	60	100

[truncated: 34 more sheets: Figure2_B, Figure2_C, Figure2_D, Figure2_E, Figure2_F, Figure3_A, Figure3_B, Figure3_C, Figure3_D, Figure3_E, Figure3_F, Figure4_A, Figure4_B, Figure4_C, Figure4_D, Figure4_E, Figure4_F, Figure5_A, Figure5_B, Figure5_C …]
